# Supplementary material for: Dynamin 1xA interacts with Endophilin A1 via its spliced long C-terminus for ultrafast endocytosis
Source: EMBO J. 2024 Jun 21;43(16):3327–57. doi: 10.1038/s44318-024-00145-x (PMC11329700; doi:10.1038/s44318-024-00145-x)
Supplement: Supplementary file 3 — Source data Fig. 1 [file 44318_2024_145_MOESM3_ESM.zip]

Archive with 15 entries (10 files):
- Source_data_Figure_1/1B/
- Source_data_Figure_1/1B/1B.jpg
- Source_data_Figure_1/1C/
- Source_data_Figure_1/1C/Western Amphiphysin.jpg
- Source_data_Figure_1/1C/Western Endophilin.jpg
- Source_data_Figure_1/1D/
- Source_data_Figure_1/1D/Western Amphiphysin.jpg
- Source_data_Figure_1/1D/Western Endophilin.jpg
- Source_data_Figure_1/1E/
- Source_data_Figure_1/1E/Western Amphiphysin.jpg
- Source_data_Figure_1/1E/Western Endophilin.jpg
- Source_data_Figure_1/1F/
- Source_data_Figure_1/1F/Western Amphiphysin.jpg
- Source_data_Figure_1/1F/Western Endophilin.jpg
- Source_data_Figure_1/source data_Figure_1G.pzf
