# Supplementary material for: Dynamin 1xA interacts with Endophilin A1 via its spliced long C-terminus for ultrafast endocytosis
Source: EMBO J. 2024 Jun 21;43(16):3327–57. doi: 10.1038/s44318-024-00145-x (PMC11329700; doi:10.1038/s44318-024-00145-x)
Supplement: Supplementary file 4 — Source data Fig. 2 [file 44318_2024_145_MOESM4_ESM.zip]

Archive with 3 entries (3 files):
- Source_data_Figure_2/source data_Figure_2A.xlsx
- Source_data_Figure_2/source data_Figure_2B.xlsx
- Source_data_Figure_2/source data_Figure_2C.xlsx
