# Supplementary material for: Dynamin 1xA interacts with Endophilin A1 via its spliced long C-terminus for ultrafast endocytosis
Source: EMBO J. 2024 Jun 21;43(16):3327–57. doi: 10.1038/s44318-024-00145-x (PMC11329700; doi:10.1038/s44318-024-00145-x)
Supplement: Supplementary file 4 — Source data Fig. 2 [file 44318_2024_145_MOESM4_ESM.zip › Source_data_Figure_2/source data_Figure_2A.xlsx]

## Sheet: Figure_2A_Dyn1xA-751-797
S751	118.049	8.404	118.049	8.417	0.013
T752	118.752	8.162	118.674	8.161	0.0120536
*P753					0
M754	121.141	8.444	121.128	8.537	0.0930215
*P755					0
*P756					0
*p757					0
V758	119.898	8.131	119.825	8.137	0.0127429
D759	123.241	8.311	123.952	8.232	0.135018
D760	121.172	8.339	122.032	8.363	0.134597
S761	116.793	8.323	117.061	8.218	0.11282
W762	121.975	7.851	122.244	7.909	0.0712749
L763	122.053	7.561	121.893	7.562	0.0246603
Q764	120.14	7.964	119.722	7.936	0.070198
V765	120.494	7.943	120.115	7.905	0.0696462
Q766	122.81	8.261	122.957	8.278	0.0283104
S767	117.267	8.237	116.208	8.176	0.174121
V768	123.03	8.081	122.947	8.069	0.0175322
*P769					0
A770	124.359	8.369	124.315	8.366	0.00741041
G771	107.882	8.357	107.886	8.359	0.00209271
R772	120.491	8.076	120.508	8.086	0.010337
R773	122.659	8.323	122.745	8.359	0.0383589
S774	119.076	8.402	119.043	8.423	0.0216062
T776	113.508	8.149	113.04	8.123	0.0766184
S777	118.187	8.198	118.016	8.183	0.0303064
S778	119.104	8.321	119.013	8.289	0.0349341
*P779					0
T780	117.402	8.263	116.739	8.437	0.201744
*P781					0
Q782	122.501	8.395	122.445	8.394	0.00868178
R783	123.15	8.36	122.194	8.316	0.153658
R784	123.396	8.381	122.948	8.415	0.0769149
A785	127.484	8.372	127.008	8.32	0.0898748
*P786					0
A787	124.567	8.291	122.947	8.069	0.333952
V788	121.187	8.087	122.121	8.319	0.27297
*P789					0
*P790					0
A791	124.781	8.341	123.649	8.287	0.1825
R792	121.593	8.328	122.062	8.357	0.0778306
*P793					0
G794	110.159	8.556	110.013	8.532	0.0328866
S795	115.664	8.126	115.455	8.08	0.0561421
R796	122.906	8.428	122.915	8.416	0.0120798
G797	110.748	8.204	110.798	8.207	0.00826378
					0.0586557
