# Supplementary material for: Dynamin 1xA interacts with Endophilin A1 via its spliced long C-terminus for ultrafast endocytosis
Source: EMBO J. 2024 Jun 21;43(16):3327–57. doi: 10.1038/s44318-024-00145-x (PMC11329700; doi:10.1038/s44318-024-00145-x)
Supplement: Supplementary file 4 — Source data Fig. 2 [file 44318_2024_145_MOESM4_ESM.zip › Source_data_Figure_2/source data_Figure_2B.xlsx]

## Sheet: Figure_2B_Dyn1xA-806-864
Assignment				w1				w2
PS-R1	123.781	8.307	123.893	8.299	0.019013
PS1-R	116.626	8.365	116.181	8.372	0.0688866
PS-R2	124.287	8.404	124.2	8.387	0.021645
PS-3R	127.397	7.695	127.407	7.698	0.00337218
PS-4R	127.525	7.805	127.54	7.802	0.0037863
G806	115.457	7.911	115.445	7.911	0.001848
S807	115.699	8.177	115.759	8.174	0.00971481
A808	126.075	8.387	125.798	8.383	0.0428451
L809	121.706	8.197	121.77	8.211	0.0171214
G810	109.742	8.345	109.705	8.335	0.0115094
G811	108.836	8.173	108.81	8.167	0.00721332
A812	125.154	8.132	125.055	8.112	0.0251484
*P813
*P814
V815	119.452	7.853	119.445	7.849	0.00414271
#PSR-1
G820	110.197	8.541	110.363	8.56	0.0318515
A821	123.559	8.058	123.471	8.027	0.0338328
S822	116.964	8.335	116.937	8.333	0.004614
*P823
D824	122.432	8.498	122.575	8.52	0.0311283
*P825
F826	119.052	8.252	118.894	8.259	0.0253189
G827	109.999	7.863	109.906	7.859	0.0148701
*P828
*P829
*P830
Q831	122.97	8.371	123.057	8.392	0.02491
V832	126.544	8.009	126.5	8.009	0.006776
#PSR-2
*P836
N837	120.522	8.501	120.576	8.508	0.01087
R838	121.325	8.195	121.214	8.194	0.0171232
A839	127.179	8.319	126.387	8.336	0.123147
*P840
*P841
G842	109.063	8.372	108.177	8.315	0.147871
V843	119.07	7.631	119.036	7.628	0.00603454
*P844
S845	123.781	8.307	123.893	8.299	0.019013
R846	116.626	8.365	116.181	8.372	0.0688866
S847	121.607	7.995	121.737	7.994	0.020045
G848	111.358	8.464	111.225	8.479	0.0253872
Q849	119.932	8.172	119.901	8.147	0.0254517
A850	125.931	8.403	125.798	8.383	0.0286271
S851	115.057	8.055	115.124	8.049	0.0119357
#PSR-3
E856	121.081	8.628	121.174	8.594	0.0368934
S857	118.627	8.29	118.747	8.34	0.0533058
*P858
R859	120.885	8.43	121.041	8.442	0.0268543
*P860
F862	117.963	7.813	118.255	7.846	0.0557774
D863	122.081	8.204	122.084	8.214	0.0100107
L864	127.891	7.656	127.876	7.652	0.0046191
					0.0289617
