# Supplementary material for: Dynamin 1xA interacts with Endophilin A1 via its spliced long C-terminus for ultrafast endocytosis
Source: EMBO J. 2024 Jun 21;43(16):3327–57. doi: 10.1038/s44318-024-00145-x (PMC11329700; doi:10.1038/s44318-024-00145-x)
Supplement: Supplementary file 4 — Source data Fig. 2 [file 44318_2024_145_MOESM4_ESM.zip › Source_data_Figure_2/source data_Figure_2C.xlsx]

## Sheet: Figure_2C_Dyn1xA-PRR
Assignment						Endo I-SH3
				110.142	8.396
	PS-R2HN-HN	124.366	8.438	124.529	8.447	0.0266667
	PS-3RHN-H	127.376	7.698	127.481	7.701	0.0164459
	PS-4RHN-H	127.397	7.801	127.449	7.802	0.0080702
N746	N746N-HN	120.726	8.344	120.713	8.353	0.00921998
T747	T747N-HN	114.584	8.152	114.54	8.156	0.00786856
T748	T748N-HN	116.487	8.204	116.507	8.213	0.00951243
T749	T749N-HN	122.975	8.183	123.002	8.184	0.00427656
P750*
S751	S751N-HN	116.629	8.361	116.748	8.369	0.0199961
T752	T752N-HN	119.027	8.172	119.055	8.172	0.004312
P753*
M754	M754N-HN	120.606	8.454	120.609	8.45	0.00402659
P755*
P756*
P757*
V758	V758N-HN	119.879	8.162	119.939	8.161	0.00929396
D759	D759N-HN	124.011	8.247	124.052	8.245	0.00662319
D760	D760N-HN	122.313	8.33	122.271	8.325	0.00817527
S761	S761N-HN	116.787	8.452	116.759	8.442	0.0108901
W762	W762N-HN	122.268	7.926	122.311	7.916	0.0119938
L763	L763N-HN	121.84	7.59	122.054	7.582	0.0339131
Q764	Q764N-HN	119.624	7.948	119.853	7.952	0.0354921
V765	V765N-HN	120.016	7.911	120.306	7.925	0.0468029
Q766	Q766N-HN	122.809	8.281	123.17	8.304	0.0601639
S767	S767N-HN	117.131	8.233	117.249	8.246	0.0223433
V768	V768N-HN	122.906	8.059	123.056	8.095	0.0427739
P769*
A770	A770N-HN	124.195	8.383	124.406	8.382	0.0325094
G771	G771N-HN	107.791	8.379	107.98	8.362	0.033707
R772	R772N-HN	120.73	8.11	120.717	8.109	0.00223786
R773	R773N-HN	122.974	8.372	122.941	8.434	0.0622079
S774	S774N-HN	119.094	8.438	119.094	8.443	0.005
P775*
T776	T776N-HN	113.178	8.133	113.088	8.138	0.0147343
S777	S777N-HN	117.485	8.178	117.516	8.182	0.00622825
S778	S778N-HN	118.574	8.281	118.64	8.272	0.013576
P779*
T780	T780N-HN	117.463	8.272	117.249	8.246	0.0419774
P781*
Q782	Q782N-HN	122.567	8.419	122.575	8.418	0.00158677
R783	R783N-HN	122.974	8.372	122.877	8.435	0.0647468
R784	R784N-HN	122.475	8.497	122.592	8.492	0.0186989
A785	A785N-HN	127.525	8.364	127.746	8.327	0.0502724
P786*
A787	A787N-HN	124.011	8.247	123.676	8.299	0.0732498
V788	V788N-HN	121.681	8.197	122.129	8.222	0.0733819
P789*
P790*
A791	A791N-HN	124.011	8.247	123.676	8.299	0.0732498
R792	R792N-HN	121.736	8.369	122.139	8.415	0.0772508
P793*
G794	G794N-HN	110.28	8.552	110.339	8.559	0.0114698
S795	S795N-HN	115.712	8.156	115.715	8.152	0.00402659
R796	R796N-HN	122.974	8.372	122.906	8.388	0.0191223
G797	G797N-HN	110.209	8.219	110.228	8.222	0.00419064
P798*
A799	A799N-HN	126.006	8.436	126.054	8.424	0.014094
P800*
G801	G801N-HN	109.346	8.212	109.25	8.208	0.0153156
P802*
P803*
P804*
A805	A805N-HN	124.864	8.442	124.873	8.446	0.00423332
G806	G806N-HN	115.453	7.911	115.407	7.9	0.0130837
S807	S807N-HN	115.712	8.156	115.715	8.152	0.00402659
A808	A808N-HN	126.074	8.408	126.034	8.405	0.00685169
L809	L809N-HN	121.299	8.199	121.308	8.204	0.00518854
G810	G810H-HN	109.684	8.341	109.665	8.338	0.00419064
G811	G811N-HN	108.936	8.153	108.984	8.153	0.007392
A812	A812N-HN	125.121	8.127	124.961	8.091	0.0436249
P813*
P814*
V815	V815N-HN	119.431	7.853	119.469	7.85	0.00657616
PSR-1#
G820	G820N-HN	110.207	8.552	110.339	8.559	0.0214995
A821	A821N-HN	127.126	8.319	126.984	8.347	0.0355276
S822	S822N-HN	116.966	8.341	117.034	8.345	0.0112099
P823*
D824	D824N-HN	122.475	8.497	122.592	8.492	0.0186989
P825*
F826	F826N-HN	118.997	8.252	119.112	8.266	0.0225753
G827	G827N-HN	108.717	8.437	108.688	8.432	0.00670411
P828*
P829*
P830*
Q831	Q831N-HN	122.974	8.372	123.082	8.368	0.0171062
V832	V832N-HN	127.607	8.02	127.654	8.036	0.017561
PSR-2#
P836*
N837
R838	R838N-HN	121.299	8.199	121.308	8.204	0.00518854
A839	A839N-HN	123.606	8.065	123.461	7.982	0.0859513
P840*
P841*
G842	G842N-HN	109.957	7.861	110.006	7.905	0.0446424
V843	V843N-HN	119.091	7.623	119.091	7.621	0.002
P844*
S845	S845N-HN	124.011	8.247	124.052	8.245	0.00662319
R846	R846N-HN	116.629	8.361	116.043	8.375	0.0913235
S847	S847N-HN	121.622	7.996	121.71	7.994	0.0136988
G848	G848N-HN	111.243	8.475	111.258	8.476	0.00251716
Q849	Q849N-HN	119.879	8.162	119.939	8.161	0.00929396
A850	A850N-HN	126.074	8.408	126.034	8.405	0.00685169
S851	S851N-HN	115.362	8.069	115.325	8.069	0.005698
PSR-4#
E856	E856N-HN	121.293	8.55	121.167	8.551	0.0194298
S857	S857N-HN	118.574	8.281	118.567	8.286	0.00511489
P858*
R859	R859N-HN	121.175	8.448	121.169	8.449	0.00136153
P860*
P861*
F862	F862N-HN	117.992	7.818	118.463	7.866	0.086978
D863	D863N-HN	122.073	8.208	122.041	8.222	0.014842
L864	L864N-HN	127.862	7.655	127.92	7.648	0.0113482
						0.0229257
	124.002	8.248	124.021	8.245	0.00419064
	116.568	8.363	116.562	8.363	0.000924
