# Supplementary material for: Dynamin 1xA interacts with Endophilin A1 via its spliced long C-terminus for ultrafast endocytosis
Source: EMBO J. 2024 Jun 21;43(16):3327–57. doi: 10.1038/s44318-024-00145-x (PMC11329700; doi:10.1038/s44318-024-00145-x)
Supplement: Supplementary file 5 — Source data Fig. 3 [file 44318_2024_145_MOESM5_ESM.zip]

Archive with 58 entries (48 files):
- Source_data_Figure_3/3B/
- Source_data_Figure_3/3B/Western Amphiphysin.jpg
- Source_data_Figure_3/3B/Western Endophilin.jpg
- Source_data_Figure_3/3C/
- Source_data_Figure_3/3C/Western Amphiphysin.jpg
- Source_data_Figure_3/3C/Western Endophilin.jpg
- Source_data_Figure_3/3D/
- Source_data_Figure_3/3D/Western Amphiphysin.jpg
- Source_data_Figure_3/3D/Western Endophilin.jpg
- Source_data_Figure_3/3E/
- Source_data_Figure_3/3E/Western Amphiphysin.jpg
- Source_data_Figure_3/3E/Western Endophilin.jpg
- Source_data_Figure_3/3F and 3G/
- Source_data_Figure_3/3F and 3G/Original WB Scans for endo binding to R838A mutant quantification/
- Source_data_Figure_3/3F and 3G/Original WB Scans for endo binding to R838A mutant quantification/jx-131_Amph.tif
- Source_data_Figure_3/3F and 3G/Original WB Scans for endo binding to R838A mutant quantification/jx-131_endo and synda.tif
- Source_data_Figure_3/3F and 3G/Original WB Scans for endo binding to R838A mutant quantification/jx-132_Amph.tif
- Source_data_Figure_3/3F and 3G/Original WB Scans for endo binding to R838A mutant quantification/jx-132_endo.tif
- Source_data_Figure_3/3F and 3G/Original WB Scans for endo binding to R846A mutant quantification/
- Source_data_Figure_3/3F and 3G/Original WB Scans for endo binding to R846A mutant quantification/jx-123_Amph and synda.tif
- Source_data_Figure_3/3F and 3G/Original WB Scans for endo binding to R846A mutant quantification/jx-123_endo.tif
- Source_data_Figure_3/3F and 3G/Original WB Scans for endo binding to R846A mutant quantification/jx-127_Amph.tif
- Source_data_Figure_3/3F and 3G/Original WB Scans for endo binding to R846A mutant quantification/jx-127_endo.tif
- Source_data_Figure_3/3F and 3G/Original WB Scans for endo binding to R846A mutant quantification/jx-127_repeat_Amph.tif
- Source_data_Figure_3/3F and 3G/Original WB Scans for endo binding to R846A mutant quantification/jx-127_repeat_endo and synda.tif
- Source_data_Figure_3/3F and 3G/Original WB Scans for endo binding to R846A mutant quantification/jx-132_Amph.tif
- Source_data_Figure_3/3F and 3G/Original WB Scans for endo binding to R846A mutant quantification/jx-132_endo.tif
- Source_data_Figure_3/3F and 3G/Original WB Scans for endo binding to R846A mutant quantification/jx-148_Amph and Syndapin.tif
- Source_data_Figure_3/3F and 3G/Original WB Scans for endo binding to R846A mutant quantification/jx-148_endo.tif
- Source_data_Figure_3/3F and 3G/Original WB Scans for endo binding to R846A mutant quantification/jx-191_amph.tif
- Source_data_Figure_3/3F and 3G/Original WB Scans for endo binding to R846A mutant quantification/jx-191_synda and endo.tif
- Source_data_Figure_3/3F and 3G/Original WB Scans for endo binding to R846A mutant quantification/jx-199.tif
- Source_data_Figure_3/3F and 3G/source data_Figure_3F and 3G.xlsx
- Source_data_Figure_3/3K/
- Source_data_Figure_3/3K/Western Amphiphysin_left panel.jpg
- Source_data_Figure_3/3K/Western Amphiphysin_right panel.jpg
- Source_data_Figure_3/3K/Western Endophilin_left panel.jpg
- Source_data_Figure_3/3K/Western Endophilin_right panel.jpg
- Source_data_Figure_3/3L and 3M/
- Source_data_Figure_3/3L and 3M/Original WB Scans for endo binding to Phospho Mutants quantification/
- Source_data_Figure_3/3L and 3M/Original WB Scans for endo binding to Phospho Mutants quantification/jx-127 repeat_Amph.tif
- Source_data_Figure_3/3L and 3M/Original WB Scans for endo binding to Phospho Mutants quantification/jx-127 repeat_Endo.tif
- Source_data_Figure_3/3L and 3M/Original WB Scans for endo binding to Phospho Mutants quantification/jx-191_Amph.tif
- Source_data_Figure_3/3L and 3M/Original WB Scans for endo binding to Phospho Mutants quantification/jx-191_Endo.tif
- Source_data_Figure_3/3L and 3M/Original WB Scans for endo binding to Phospho Mutants quantification/jx-198_Amph.tif
- Source_data_Figure_3/3L and 3M/Original WB Scans for endo binding to Phospho Mutants quantification/jx-198_Endo.tif
- Source_data_Figure_3/3L and 3M/Original WB Scans for endo binding to Phospho Mutants quantification/jx-202_Amph.tif
- Source_data_Figure_3/3L and 3M/Original WB Scans for endo binding to Phospho Mutants quantification/jx-202_Endo and Syndapin.tif
- Source_data_Figure_3/3L and 3M/Original WB Scans for endo binding to Phospho Mutants quantification/JX-238_Amphi.tif
- Source_data_Figure_3/3L and 3M/Original WB Scans for endo binding to Phospho Mutants quantification/JX-238_endophilin.tif
- Source_data_Figure_3/3L and 3M/Original WB Scans for endo binding to Phospho Mutants quantification/jx-243_Amph.tif
- Source_data_Figure_3/3L and 3M/Original WB Scans for endo binding to Phospho Mutants quantification/jx-243_Endo and syndapin.tif
- Source_data_Figure_3/3L and 3M/Original WB Scans for endo binding to Phospho Mutants quantification/jx-244_Amph.tif
- Source_data_Figure_3/3L and 3M/Original WB Scans for endo binding to Phospho Mutants quantification/jx-244_Endo.tif
- Source_data_Figure_3/3L and 3M/Original WB Scans for endo binding to Phospho Mutants quantification/jx-244b_Amph.tif
- Source_data_Figure_3/3L and 3M/Original WB Scans for endo binding to Phospho Mutants quantification/jx-244b_Endo.tif
- Source_data_Figure_3/3L and 3M/Source Data_Figure_3L and M.xlsx
- Source_data_Figure_3/source data_Figure_3H_and_3I.xlsx
