# Supplementary material for: Dynamin 1xA interacts with Endophilin A1 via its spliced long C-terminus for ultrafast endocytosis
Source: EMBO J. 2024 Jun 21;43(16):3327–57. doi: 10.1038/s44318-024-00145-x (PMC11329700; doi:10.1038/s44318-024-00145-x)
Supplement: Supplementary file 5 — Source data Fig. 3 [file 44318_2024_145_MOESM5_ESM.zip › Source_data_Figure_3/3F and 3G/source data_Figure_3F and 3G.xlsx]

## Sheet: Sheet1
JX-131	Amph	Amph	syndapin	syndapin	endophilin	endophilin	jx-123	Amph	syndapin	endophilin	jx-127	Amph	syndapin	endophilin	jx-127_R	Amph	syndapin	endophilin
WT	29454.6	37446.8	8344.17	10040	15746	17675.4		22845.5	14520.1	1225.48		32761.8	1937.13	11191.1		10637.8	76628.4	18014.3
	23654.1	38647.4	6167.1	7445.05	12855.6	16828.4		11404.8	8804.17	8204.86		39202.3	1124.77	10180.5		13991.1	73855.1	18036.1
R838A	4247.9	3004.96	4750.4	7701.59	10979.1	12414.9
	4977.32	3148.86	6777.61	7544.05	10236.5	11232.1
R846A	32931	29246.7	10898.8	10088.2	13783.8	12755.4		21474.2	15117.4	1345.48		45911.3	6385.98	6752.52		19015.3	5111.52	11137.3
	30937.4	28375.7	8350.12	9837.25	12336.2	11851.4		29230.5	16900.5	1512.84		53645.7	9060.17	6047.93		31079	12393	11725.1
JX-132	Amph	syndapin	endophilin	jx-148	Amph	syndapin	endophilin	jx-199	Amph	syndapin	endophilin	jx-191	Amph	syndapin	endophilin
WT	31230	4176.83	15279.1		29517.3	13767.1	8728.7		49341.4	23140.3	19375.3		47001.3	17172.8	19532.1
	26830.8	2687.57	11434.4		19177.4	16369.4	11352.3		42398.1	21304.3	19060		52717.1	20126.4	18519.5
R838A	4368.02	4277.76	6712.85
	5000.22	1301.13	5791.54
R846A	32002.8	4578.35	11794.8		12319	7758.66	3192.38		32780.5	7847.73	10597.9		40212.7	7818.37	5319.7
	40489.2	10527.7	14034.3		11178.6	2046.33	2596.38		30685	9920.56	12599.1		45543.5	10825.4	6313.5
Amphiphysin	WT	R838A	% of binding	WT	R838A		Syndapin	WT	R838A	% of binding	WT	R838A		endophilin	WT	R838A	% of binding	WT	R838A
jx-131	29454.6	4247.9		100	14.4219			8344.17	4750.4		100	56.9307			15746	10979.1		100	69.7261
	23654.1	4977.32		100	21.042			6167.1	6777.61		100	109.899			12855.6	10236.5		100	79.6269
	37446.8	3004.96		100	8.02461			10040	7701.59		100	76.709			17675.4	12414.9		100	70.2385
	38647.4	3148.86		100	8.14768			7445.05	7544.05		100	101.33			16828.4	11232.1		100	66.7453
jx-132	31230	4368.02		100	13.9866			4176.83	4277.76		100	102.416			15279.1	6712.85		100	43.9348
	26830.8	5000.22		100	18.6361			2687.57	1301.13		100	48.413			11434.4	5791.54		100	50.6503
Amphiphysin	WT	R846A	% of binding	WT	R846A		Syndapin	WT	R846A	% of binding	WT	R846A		endophilin	WT	R846A	% of binding	WT	R846A
jx-123	22845.5	21474.2		100	93.9977			14520.1	15117.4		100	104.113			1225.48	1345.48		100	109.792
	11404.8	29230.5		100	256.299			8804.17	16900.5		100	191.96			8204.86	1512.84		100	18.4384
jx-127	32761.8	45911.3		100	140.137			1937.13	6385.98		100	329.661			11191.1	6752.52		100	60.3384
	39202.3	53645.7		100	136.843			1124.77	9060.17		100	805.514			10180.5	6047.93		100	59.4071
jx-127R	10637.8	19015.3		100	178.752			76628.4	5111.52		100	6.67052			18014.3	11137.3		100	61.825
	13991.1	31079		100	222.134			73855.1	12393		100	16.7802			18036.1	11725.1		100	65.0092
jx-132	31230	32002.8		100	102.474			4176.83	4578.35		100	109.613			15279.1	11794.8		100	77.1956
	26830.8	40489.2		100	150.905			2687.57	10527.7		100	391.719			11434.4	14034.3		100	122.738
jx-148	29517.3	12319		100	41.7347			13767.1	7758.66		100	56.3566			8728.7	3192.38		100	36.5733
	19177.4	11178.6		100	58.2906			16369.4	2046.33		100	12.5009			11352.3	2596.38		100	22.8709
jx-199	49341.4	32780.5		100	66.4361			23140.3	7847.73		100	33.9138			19375.3	10597.9		100	54.6982
	42398.1	30685		100	72.3735			21304.3	9920.56		100	46.566			19060	12599.1		100	66.1021
jx-191	47001.3	40212.7		100	85.5565			17172.8	7818.37		100	45.5276			19532.1	5319.7		100	27.2356
	52717.1	45543.5		100	86.3923			20126.4	10825.4		100	53.7874			18519.5	6313.5		100	34.091
