# Supplementary material for: Dynamin 1xA interacts with Endophilin A1 via its spliced long C-terminus for ultrafast endocytosis
Source: EMBO J. 2024 Jun 21;43(16):3327–57. doi: 10.1038/s44318-024-00145-x (PMC11329700; doi:10.1038/s44318-024-00145-x)
Supplement: Supplementary file 5 — Source data Fig. 3 [file 44318_2024_145_MOESM5_ESM.zip › Source_data_Figure_3/3L and 3M/Source Data_Figure_3L and M.xlsx]

## Sheet: Endophilin
JX-127 repeat	endophilin binding		JX-191		JX-198		JX-202		JX-238		JX-243		JX-244		JX-244b
WtxaPRD	23531.9		29526		15476.3		14124.4		13039.6		20748.4		28189.6		28468.8
	23292.5		18947.1		16597.8		15947		13401.8		20010.4		26566.3		23723.9
WTxbPRD	9903.75		786.577		2863.55		3031.81
	8996.15		691.92		865.092		2433.5
S774/778E	14764.8		3017.98		5869.12		8034.22		3690.33		8193.07		12786.9		9114.97
	14505.8		4938.35		4363.88		7821.17		5140.23		7364.82		8914.46		5411.66
S851/857E	12117.2		6306.83		11762.8		12050.7		7700.1		8223.24		12403.9		7933.34
	9833.97		15990.8		11862.2		12541.9		6781.86		7934.55		15016.6		10304.4
	Endophilin binding to
	Wtxa	Average	% binding		WTxb	Average	% binding over Wtxa		S774/778E	Average	% binding over Wtxa		S851/857E	Average	% binding over Wtxa
jx-127 repeat	23531.9	23412.2	100		9903.75	9449.95	40.3633		14764.8	14635.3	62.5114		12117.2	10975.6	46.8798
	23292.5				8996.15				14505.8				9833.97
JX-191	29526	24236.5	100		786.577	739.248	3.05014		3017.98	3978.16	16.4139		6306.83	11148.8	46.0001
	18947.1				691.92				4938.35				15990.8
JX-198	15476.3	16037.1	100		2863.55	1864.32	11.6251		5869.12	5116.5	31.9043		11762.8	11812.5	73.6575
	16597.8				865.092				4363.88				11862.2
JX-202	14124.4	15035.7	100		3031.81	2732.65	18.1744		8034.22	7927.69	52.7258		12050.7	12296.3	81.7805
	15947				2433.5				7821.17				12541.9
JX-238	13039.6	13220.7	100						3690.33	4415.28	33.3967		7700.1	7240.98	54.7701
	13401.8								5140.23				6781.86
JX-243	20748.4	20379.4	100						8193.07	7778.94	38.1707		8223.24	8078.89	39.6425
	20010.4								7364.82				7934.55
JX-244	28189.6	27378	100						12786.9	10850.7	39.6329		12403.9	13710.2	50.0776
	26566.3								8914.46				15016.6
JX-244b	28468.8	26096.3	100						9114.97	7263.32	27.8327		7933.34	9118.87	34.9431
	23723.9								5411.66				10304.4

## Sheet: Amphiphysin
JX-127 repeat	Amphysin binding		JX-191		JX-198		JX-202		JX-238		JX-243		JX-244		JX-244b
WtxaPRD	50804.9		59273.3		19038.9		50031		31934.7		45321.5		52205.2		44580.6
	46143.6		57072		27251		62548		35846		50634.6		52284.1		48041.7
WTxbPRD	54487.5		55013.2		24235.8		62235.9
	60704		58078.2		25271.4		63950.8
S774/778E	55586.5		56114.5		21185.1		60237.9		31712.4		39299.1		56858.7		46930.8
	49210.5		51584.2		26065.2		55738.1		30746.8		37819.4		52888.4		51259
S885/887E	47038.5		60141.7		24193.6		60757.2		28883.2		40157.5		43991		45212.6
	38907.7		42235.7		17714.6		57211.8		28105.3		45422.4		42301.4		44352.6
	Amphiphysin binding to
	Wtxa	Average	% binding		WTxb	Average	% binding over Wtxa		S774/778E	Average	% binding over Wtxa		S851/857E	Average	% binding over Wtxa
jx-127	50804.9	48474.2	100		54487.5	57595.8	118.817		55586.5	52398.5	108.096		47038.5	42973.1	88.6514
	46143.6				60704				49210.5				38907.7
JX-191	59273.3	58172.6	100		55013.2	56545.7	97.2032		56114.5	53849.4	92.5682		60141.7	51188.7	87.9945
	57072				58078.2				51584.2				42235.7
JX-198	19038.9	23144.9	100		24235.8	24753.6	106.95		21185.1	23625.2	102.075		24193.6	20954.1	90.5343
	27251				25271.4				26065.2				17714.6
JX-202	50031	56289.5	100		62235.9	63093.3	112.087		60237.9	57988	103.017		60757.2	58984.5	104.788
	62548				63950.8				55738.1				57211.8
JX-238	31934.7	33890.3	100						31712.4	31229.6	92.1489		28883.2	28494.3	84.0778
	35846								30746.8				28105.3
JX-243	45321.5	47978.1	100						39299.1	38559.3	80.3685		40157.5	42790	89.1865
	50634.6								37819.4				45422.4
JX-244	52205.2	52244.6	100						56858.7	54873.5	105.032		43991	43146.2	82.585
	52284.1								52888.4				42301.4
JX-244b	44580.6	46311.2	100						46930.8	49094.9	106.011		45212.6	44782.6	96.6994
	48041.7								51259				44352.6
