# Supplementary material for: Dynamin 1xA interacts with Endophilin A1 via its spliced long C-terminus for ultrafast endocytosis
Source: EMBO J. 2024 Jun 21;43(16):3327–57. doi: 10.1038/s44318-024-00145-x (PMC11329700; doi:10.1038/s44318-024-00145-x)
Supplement: Supplementary file 5 — Source data Fig. 3 [file 44318_2024_145_MOESM5_ESM.zip › Source_data_Figure_3/source data_Figure_3H_and_3I.xlsx]

## Sheet: Endo I
DynI/Endo I complex				DynI/Endo I complex (0.5mg)					DynI alone				EndoI
vol	UV	vol	LS	vol	UV		vol	LS	vol	UV	vol	LS	vol	UV	vol	LS
0.0125	0.00598			0.0125	-0.0578	-0.1734	10.46	15300	0.0125	-0.0009886	10.72	20100	0.0125	-0.01203	12.31	10070
0.04062	0.005485			0.04062	-0.0565	-0.1695	10.49	14890	0.04062	0.001745	10.75	8991	0.04062	-0.01201	12.34	9186
0.06875	0.005037	10.36	19700	0.06875	-0.0551667	-0.1655	10.52	26320	0.06875	0.005526	10.78	8140	0.06875	-0.01199	12.37	9618
0.09687	0.004511	10.39	17870	0.09687	-0.0538667	-0.1616	10.55	13470	0.09687	0.01027	10.82	7422	0.09687	-0.01197	12.4	9323
0.125	0.004124	10.42	17160	0.125	-0.0525	-0.1575	10.58	13560	0.125	0.01612	10.85	12360	0.125	-0.01196	12.43	11280
0.1531	0.003738	10.45	17200	0.1531	-0.0511	-0.1533	10.62	17600	0.1531	0.02318	10.88	8319	0.1531	-0.01192	12.46	9764
0.1813	0.003351	10.48	17730	0.1813	-0.0497333	-0.1492	10.65	16170	0.1813	0.03169	10.91	8984	0.1813	-0.01192	12.49	9483
0.2094	0.003058	10.51	18250	0.2094	-0.0483	-0.1449	10.68	16570	0.2094	0.0417	10.94	11080	0.2094	-0.0119	12.52	9752
0.2375	0.00278	10.54	19020	0.2375	-0.0469	-0.1407	10.71	17160	0.2375	0.05328	10.97	10410	0.2375	-0.01188	12.56	9573
0.2656	0.002424	10.57	19800	0.2656	-0.0454667	-0.1364	10.74	18090	0.2656	0.06681	11	12780	0.2656	-0.01187	12.59	10550
0.2937	0.002331	10.61	20100	0.2937	-0.0440333	-0.1321	10.77	17790	0.2937	0.08213	11.03	11990	0.2937	-0.01185	12.62	9784
0.3219	0.002038	10.64	20270	0.3219	-0.0426333	-0.1279	10.8	17860	0.3219	0.0995	11.07	12200	0.3219	-0.01183	12.65	9783
0.35	0.002054	10.67	20260	0.35	-0.0412	-0.1236	10.83	18120	0.35	0.1187	11.1	12420	0.35	-0.01181	12.68	9695
0.3781	0.001868	10.7	20320	0.3781	-0.0398333	-0.1195	10.87	18370	0.3781	0.1395	11.13	12870	0.3781	-0.01179	12.71	9842
0.4062	0.001683	10.73	20220	0.4062	-0.0384333	-0.1153	10.9	17770	0.4062	0.1618	11.16	12890	0.4062	-0.01178	12.74	9653
0.4344	0.001683	10.76	20450	0.4344	-0.0370333	-0.1111	10.93	18280	0.4344	0.1852	11.19	13120	0.4344	-0.01176	12.77	9706
0.4625	0.001683	10.79	19920	0.4625	-0.0356667	-0.107	10.96	17300	0.4625	0.2092	11.22	13180	0.4625	-0.01174	12.81	9796
0.4906	0.001575	10.82	19790	0.4906	-0.0342667	-0.1028	10.99	17460	0.4906	0.2332	11.25	13260	0.4906	-0.01186	12.84	9541
0.5187	0.001328	10.86	19430	0.5187	-0.0329233	-0.09877	11.02	17200	0.5187	0.2565	11.28	13270	0.5187	-0.01178	12.87	9383
0.5469	0.001344	10.89	19770	0.5469	-0.0315767	-0.09473	11.05	16440	0.5469	0.2784	11.32	13570	0.5469	-0.01205	12.9	9251
0.575	0.001344	10.92	18860	0.575	-0.0302733	-0.09082	11.08	16730	0.575	0.2986	11.35	13360	0.575	-0.01196	12.93	9194
0.6031	0.00136	10.95	18560	0.6031	-0.0289167	-0.08675	11.12	15970	0.6031	0.3164	11.38	13700	0.6031	-0.01213	12.96	9150
0.6313	0.001375	10.98	18250	0.6313	-0.0276133	-0.08284	11.15	15970	0.6313	0.3314	11.41	13720	0.6313	-0.01215	12.99	9381
0.6594	0.001391	11.01	17960	0.6594	-0.0262967	-0.07889	11.18	15340	0.6594	0.3434	11.44	13450	0.6594	-0.01214	13.02	9352
0.6875	0.001407			0.6875	-0.0250267	-0.07508	11.21	15170	0.6875	0.3521	11.47	13480	0.6875	-0.01212	13.06	9273
0.7156	0.001423			0.7156	-0.0237633	-0.07129	11.24	14820	0.7156	0.3576	11.5	13330	0.7156	-0.0121	13.09	9251
0.7437	0.001361			0.7437	-0.02248	-0.06744	12.45	9372	0.7437	0.3599	11.53	13160	0.7437	-0.01214	13.12	9379
0.7719	0.001222			0.7719	-0.0212467	-0.06374	12.48	8811	0.7719	0.3592	11.57	13310	0.7719	-0.01228	13.15	9984
0.8	0.001098			0.8	-0.0200167	-0.06005	12.52	9034	0.8	0.3558	11.6	13350	0.8	-0.01257	13.18	8917
0.8281	0.00113			0.8281	-0.0187733	-0.05632	12.55	8863	0.8281	0.3498	11.63	13010	0.8281	-0.01255	13.21	8186
0.8563	0.001083			0.8563	-0.0175633	-0.05269	12.58	10810	0.8563	0.3419	11.66	12890	0.8563	-0.01253	13.24	7991
0.8844	0.001099			0.8844	-0.01636	-0.04908	12.61	8706	0.8844	0.3322	11.69	12900	0.8844	-0.01296	13.27	8711
0.9125	0.001115			0.9125	-0.0152333	-0.0457	12.64	8699	0.9125	0.3211	11.72	12820	0.9125	-0.01302	13.31	9433
0.9406	0.001131			0.9406	-0.0140433	-0.04213	12.67	8853	0.9406	0.3091	11.75	12850	0.9406	-0.0131	13.34	8314
0.9688	0.001146			0.9688	-0.0128833	-0.03865	12.7	8923	0.9688	0.2964	11.78	12600	0.9688	-0.01349	13.37	8465
0.9969	0.001023			0.9969	-0.0117767	-0.03533	12.73	8904	0.9969	0.2833	11.82	12980	0.9969	-0.01349	13.4	8042
1.025	0.001023			1.025	-0.0106467	-0.03194	12.77	8655	1.025	0.2705	11.85	12650	1.025	-0.01374	13.43	7991
1.053	0.0008377			1.053	-0.00955	-0.02865	12.8	8394	1.053	0.2576	11.88	12550	1.053	-0.01398	13.46	8636
1.081	0.0007916			1.081	-0.00845333	-0.02536	12.83	8261	1.081	0.2451	11.91	12140	1.081	-0.01413	13.49	7648
1.109	0.0008073			1.109	-0.00735667	-0.02207	12.86	8842	1.109	0.2332	11.94	11970	1.109	-0.01447	13.52	7711
1.138	0.000823			1.138	-0.00635333	-0.01906	12.89	8009	1.138	0.2219	11.97	12250	1.138	-0.01466	13.56	7493
1.166	0.0007923			1.166	-0.00527667	-0.01583	12.92	8052	1.166	0.2114	12	11880	1.166	-0.01493	13.59	7192
1.194	0.0006998			1.194	-0.00427333	-0.01282	12.95	8120	1.194	0.2015	12.03	11340	1.194	-0.01501	13.62	7203
1.222	0.0004989			1.222	-0.00326967	-0.009809	12.98	7948	1.222	0.1923	12.07	11470	1.222	-0.01538
1.25	0.0004682			1.25	-0.00231767	-0.006953	13.02	7846	1.25	0.1839	12.1	11360	1.25	-0.01542
1.278	0.000484			1.278	-0.00129333	-0.00388	13.05	7938	1.278	0.1762	12.13	12020	1.278	-0.01568
1.306	0.0004842			1.306	-0.0003309	-0.0009927	13.08	7960	1.306	0.1691	12.16	10600	1.306	-0.01591
1.334	0.0003762			1.334	0.00059	0.00177	13.11	17520	1.334	0.1626	12.19	11140	1.334	-0.01589
1.362	0.0001908			1.362	0.00147967	0.004439	13.14	9214	1.362	0.1566	12.22	11470	1.362	-0.01587
1.391	0.0001292			1.391	0.002359	0.007077	13.17	7881	1.391	0.1511	12.25	9696	1.391	-0.01591
1.419	0.0001449			1.419	0.003228	0.009684	13.2	7750	1.419	0.1461	12.28	11380	1.419	-0.01619
1.447	0.0001606			1.447	0.00414	0.01242	13.23	7644	1.447	0.1414	12.32	8971	1.447	-0.01631
1.475	6.174e-06			1.475	0.00495667	0.01487			1.475	0.1371			1.475	-0.01633
1.503	-0.0001792			1.503	0.00578333	0.01735			1.503	0.1331			1.503	-0.01631
1.531	-0.0002099			1.531	0.00658	0.01974			1.531	0.1294			1.531	-0.01625
1.559	-0.0001942			1.559	0.00737667	0.02213			1.559	0.1258			1.559	-0.01621
1.588	-0.0002094			1.588	0.00813	0.02439			1.588	0.1224			1.588	-0.01596
1.616	-0.0004257			1.616	0.00885667	0.02657			1.616	0.1194			1.616	-0.01581
1.644	-0.0005492			1.644	0.00964	0.02892			1.644	0.1164			1.644	-0.01569
1.672	-0.000549			1.672	0.0102933	0.03088			1.672	0.1136			1.672	-0.01568
1.7	-0.0005332			1.7	0.0109767	0.03293			1.7	0.1108			1.7	-0.01566
1.728	-0.000533			1.728	0.0116067	0.03482			1.728	0.1083			1.728	-0.01564
1.756	-0.0006256			1.756	0.0122167	0.03665			1.756	0.1059			1.756	-0.01547
1.784	-0.0008419			1.784	0.0128367	0.03851			1.784	0.1036			1.784	-0.01529
1.812	-0.0008726			1.812	0.0133733	0.04012			1.812	0.1013			1.812	-0.01506
1.841	-0.0008723			1.841	0.0139633	0.04189			1.841	0.09928			1.841	-0.01504
1.869	-0.0008566			1.869	0.01451	0.04353			1.869	0.0972			1.869	-0.01503
1.897	-0.0008718			1.897	0.0150467	0.04514			1.897	0.09522			1.897	-0.01501
1.925	-0.001088			1.925	0.0154833	0.04645			1.925	0.09332			1.925	-0.01501
1.953	-0.001196			1.953	0.0158967	0.04769			1.953	0.09155			1.953	-0.0152
1.981	-0.001196			1.981	0.01634	0.04902			1.981	0.08979			1.981	-0.01544
2.009	-0.001196			2.009	0.01673	0.05019			2.009	0.08814			2.009	-0.01546
2.038	-0.00118			2.037	0.0171433	0.05143			2.038	0.08646			2.037	-0.01579
2.066	-0.001164			2.066	0.0175167	0.05255			2.066	0.08487			2.066	-0.01599
2.094	-0.001148			2.094	0.0178567	0.05357			2.094	0.08342			2.094	-0.01632
2.122	-0.001179			2.122	0.0181967	0.05459			2.122	0.08186			2.122	-0.01657
2.15	-0.001287			2.15	0.0184667	0.0554			2.15	0.08046			2.15	-0.01694
2.178	-0.001411			2.178	0.0187533	0.05626			2.178	0.07906			2.178	-0.01745
2.206	-0.001472			2.206	0.0190533	0.05716			2.206	0.07768			2.206	-0.01785
2.234	-0.001472			2.234	0.01932	0.05796			2.234	0.07631			2.234	-0.0183
2.263	-0.001472			2.262	0.0196	0.0588			2.263	0.07509			2.262	-0.01871
2.291	-0.001456			2.291	0.0198267	0.05948			2.291	0.07386			2.291	-0.01922
2.319	-0.00144			2.319	0.02001	0.06003			2.319	0.07266			2.319	-0.01968
2.347	-0.001425			2.347	0.0202367	0.06071			2.347	0.0715			2.347	-0.02015
2.375	-0.001486			2.375	0.0204333	0.0613			2.375	0.07026			2.375	-0.02054
2.403	-0.001579			2.403	0.02067	0.06201			2.403	0.06915			2.403	-0.02099
2.431	-0.001579			2.431	0.0207933	0.06238			2.431	0.06803			2.431	-0.02141
2.459	-0.001702			2.459	0.02103	0.06309			2.459	0.06689			2.459	-0.02169
2.488	-0.001764			2.488	0.0211833	0.06355			2.488	0.06586			2.488	-0.02196
2.516	-0.001748			2.516	0.0213467	0.06404			2.516	0.06481			2.516	-0.02229
2.544	-0.001732			2.544	0.0215	0.0645			2.544	0.06376			2.544	-0.02245
2.572	-0.001717			2.572	0.0216233	0.06487			2.572	0.0628			2.572	-0.02245
2.6	-0.001701			2.6	0.0218	0.0654			2.6	0.06185			2.6	-0.02264
2.628	-0.001685			2.628	0.0219	0.0657			2.628	0.06082			2.628	-0.02284
2.656	-0.001716			2.656	0.0220233	0.06607			2.656	0.05992			2.656	-0.02276
2.684	-0.001793			2.684	0.0221767	0.06653			2.684	0.05887			2.684	-0.02261
2.713	-0.001839			2.713	0.0222067	0.06662			2.713	0.05806			2.713	-0.02238
2.741	-0.001901			2.741	0.0224333	0.0673			2.741	0.05717			2.741	-0.02232
2.769	-0.001869			2.769	0.0224533	0.06736			2.769	0.05628			2.769	-0.02228
2.797	-0.001792			2.797	0.0224533	0.06736			2.797	0.05542			2.797	-0.02186
2.825	-0.001884			2.825	0.0225433	0.06763			2.825	0.05449			2.825	-0.02174
2.853	-0.0019			2.853	0.0226167	0.06785			2.853	0.05372			2.853	-0.02128
2.881	-0.001961			2.881	0.0226867	0.06806			2.881	0.05286			2.881	-0.02111
2.909	-0.001946			2.909	0.0226433	0.06793			2.909	0.05207			2.909	-0.02064
2.938	-0.00193			2.938	0.0226933	0.06808			2.938	0.05116			2.938	-0.02028
2.966	-0.001914			2.966	0.02262	0.06786			2.966	0.05042			2.966	-0.02004
2.994	-0.001898			2.994	0.0225667	0.0677			2.994	0.04965			2.994	-0.01958
3.022	-0.001883			3.022	0.02245	0.06735			3.022	0.04887			3.022	-0.01931
3.05	-0.001867			3.05	0.02244	0.06732			3.05	0.04809			3.05	-0.01896
3.078	-0.001851			3.078	0.0224367	0.06731			3.078	0.04733			3.078	-0.01844
3.106	-0.001835			3.106	0.0223433	0.06703			3.106	0.04663			3.106	-0.01817
3.134	-0.00182			3.134	0.0221533	0.06646			3.134	0.04591			3.134	-0.01784
3.163	-0.001773			3.162	0.0221533	0.06646			3.163	0.04526			3.162	-0.01744
3.191	-0.001742			3.191	0.0218833	0.06565			3.191	0.04454			3.191	-0.01715
3.219	-0.001773			3.219	0.02187	0.06561			3.219	0.04382			3.219	-0.01678
3.247	-0.001741			3.247	0.02162	0.06486			3.247	0.04315			3.247	-0.01635
3.275	-0.001664			3.275	0.0214933	0.06448			3.275	0.04254			3.275	-0.0162
3.303	-0.001648			3.303	0.0213067	0.06392			3.303	0.04194			3.303	-0.01576
3.331	-0.001663			3.331	0.0210667	0.0632			3.331	0.04134			3.331	-0.01566
3.359	-0.001663			3.359	0.02092	0.06276			3.359	0.0408			3.359	-0.01529
3.388	-0.001616			3.387	0.02066	0.06198			3.388	0.0402			3.387	-0.0151
3.416	-0.001616			3.416	0.02046	0.06138			3.416	0.03969			3.416	-0.01481
3.444	-0.001446			3.444	0.02019	0.06057			3.444	0.03918			3.444	-0.01454
3.472	-0.001368			3.472	0.01996	0.05988			3.472	0.03867			3.472	-0.01452
3.5	-0.001306			3.5	0.0197	0.0591			3.5	0.03826			3.5	-0.01414
3.528	-0.001414			3.528	0.01946	0.05838			3.528	0.03781			3.528	-0.01396
3.556	-0.001336			3.556	0.0191567	0.05747			3.556	0.03731			3.556	-0.01394
3.584	-0.00146			3.584	0.0188667	0.0566			3.584	0.03706			3.584	-0.01373
3.613	-0.001491			3.613	0.0185633	0.05569			3.613	0.03654			3.613	-0.01338
3.641	-0.001506			3.641	0.0182633	0.05479			3.641	0.03625			3.641	-0.01337
3.669	-0.001444			3.669	0.01794	0.05382			3.669	0.03586			3.669	-0.01331
3.697	-0.001474			3.697	0.0175867	0.05276			3.697	0.03569			3.697	-0.01325
3.725	-0.001474			3.725	0.0172933	0.05188			3.725	0.03528			3.725	-0.01285
3.753	-0.001474			3.753	0.01693	0.05079			3.753	0.03496			3.753	-0.01277
3.781	-0.001443			3.781	0.0166167	0.04985			3.781	0.03483			3.781	-0.01275
3.809	-0.001442			3.809	0.0162233	0.04867			3.809	0.03471			3.809	-0.01273
3.837	-0.001411			3.837	0.01587	0.04761			3.837	0.03425			3.837	-0.01243
3.866	-0.001411			3.866	0.0155667	0.0467			3.866	0.03402			3.866	-0.01225
3.894	-0.001395			3.894	0.0151933	0.04558			3.894	0.03386			3.894	-0.01216
3.922	-0.001379			3.922	0.0147967	0.04439			3.922	0.03373			3.922	-0.01214
3.95	-0.001364			3.95	0.0144233	0.04327			3.95	0.0336			3.95	-0.01212
3.978	-0.001348			3.978	0.01408	0.04224			3.978	0.03348			3.978	-0.01208
4.006	-0.001332			4.006	0.0136533	0.04096			4.006	0.03335			4.006	-0.01201
4.034	-0.001317			4.034	0.01332	0.03996			4.034	0.03322			4.034	-0.01168
4.062	-0.001332			4.062	0.0128933	0.03868			4.062	0.0331			4.062	-0.01153
4.091	-0.001316			4.091	0.0124767	0.03743			4.091	0.03297			4.091	-0.01151
4.119	-0.001331			4.119	0.0121033	0.03631			4.119	0.03286			4.119	-0.01149
4.147	-0.001331			4.147	0.0116867	0.03506			4.147	0.03272			4.147	-0.01147
4.175	-0.001625			4.175	0.0113333	0.034			4.175	0.03263			4.175	-0.01145
4.203	-0.001578			4.203	0.0109467	0.03284			4.203	0.03269			4.203	-0.01144
4.231	-0.001609			4.231	0.0105433	0.03163			4.231	0.03265			4.231	-0.01142
4.259	-0.001608			4.259	0.0102	0.0306			4.259	0.03268			4.259	-0.0114
4.288	-0.001593			4.288	0.00979333	0.02938			4.288	0.03256			4.288	-0.01132
4.316	-0.001577			4.316	0.00939667	0.02819			4.316	0.03243			4.316	-0.01121
4.344	-0.001561			4.344	0.00900333	0.02701			4.344	0.0323			4.344	-0.01107
4.372	-0.001546			4.372	0.00858667	0.02576			4.372	0.03218			4.372	-0.0109
4.4	-0.00153			4.4	0.0082	0.0246			4.4	0.03205			4.4	-0.01079
4.428	-0.001514			4.428	0.00783667	0.02351			4.428	0.03192			4.428	-0.01077
4.456	-0.001498			4.456	0.00741	0.02223			4.456	0.0318			4.456	-0.01075
4.484	-0.001483			4.484	0.00705667	0.02117			4.484	0.03167			4.484	-0.01073
4.512	-0.001467			4.512	0.00668333	0.02005			4.512	0.03154			4.512	-0.01071
4.541	-0.001451			4.541	0.00632	0.01896			4.541	0.03142			4.541	-0.0107
4.569	-0.001451			4.569	0.00597333	0.01792			4.569	0.03129			4.569	-0.01068
4.597	-0.001559			4.597	0.00559	0.01677			4.597	0.03116			4.597	-0.01066
4.625	-0.001652			4.625	0.00518333	0.01555			4.625	0.03104			4.625	-0.01064
4.653	-0.001729			4.653	0.00482	0.01446			4.653	0.03091			4.653	-0.01062
4.681	-0.001759			4.681	0.00445667	0.01337			4.681	0.03079			4.681	-0.01055
4.709	-0.001728			4.709	0.00408	0.01224			4.709	0.03066			4.709	-0.01049
4.738	-0.001728			4.738	0.0038	0.0114			4.738	0.03039			4.738	-0.01045
4.766	-0.001743			4.766	0.00343667	0.01031			4.766	0.03011			4.766	-0.01034
4.794	-0.001727			4.794	0.00311333	0.00934			4.794	0.02981			4.794	-0.01022
4.822	-0.001712			4.822	0.00272833	0.008185			4.822	0.02968			4.822	-0.01028
4.85	-0.001696			4.85	0.00240567	0.007217			4.85	0.02948			4.85	-0.01007
4.878	-0.001711			4.878	0.002062	0.006186			4.878	0.02908			4.878	-0.01007
4.906	-0.001773			4.906	0.00176	0.00528			4.906	0.02883			4.906	-0.009976
4.934	-0.001927			4.934	0.00143733	0.004312			4.934	0.02858			4.934	-0.009939
4.962	-0.00202			4.962	0.00114567	0.003437			4.962	0.02812			4.962	-0.009901
4.991	-0.00202			4.991	0.000843667	0.002531			4.991	0.02788			4.991	-0.009883
5.019	-0.002004			5.019	0.000531333	0.001594			5.019	0.02742			5.019	-0.009884
5.047	-0.002004			5.047	0.000291467	0.0008744			5.047	0.02705			5.047	-0.009847
5.075	-0.001988			5.075	3.09067e-05	9.272e-05			5.075	0.02666			5.075	-0.009829
5.103	-0.001972			5.103	-0.000260733	-0.0007822			5.103	0.02618			5.103	-0.009811
5.131	-0.001956			5.131	-0.000521333	-0.001564			5.131	0.02571			5.131	-0.009793
5.159	-0.001941			5.159	-0.000771333	-0.002314			5.159	0.02532			5.159	-0.009775
5.188	-0.00194			5.188	-0.000959667	-0.002879			5.188	0.02477			5.188	-0.009757
5.216	-0.001909			5.216	-0.00117867	-0.003536			5.216	0.02419			5.216	-0.009739
5.244	-0.001893			5.244	-0.00144967	-0.004349			5.244	0.02361			5.244	-0.009721
5.272	-0.001878			5.272	-0.00160633	-0.004819			5.272	0.02307			5.272	-0.009703
5.3	-0.001862			5.3	-0.00174267	-0.005228			5.3	0.02254			5.3	-0.009685
5.328	-0.001862			5.328	-0.00195133	-0.005854			5.328	0.02198			5.328	-0.009667
5.356	-0.001846			5.356	-0.002067	-0.006201			5.356	0.02136			5.356	-0.009649
5.384	-0.001861			5.384	-0.00230667	-0.00692			5.384	0.0207			5.384	-0.009631
5.413	-0.001861			5.413	-0.00238067	-0.007142			5.413	0.0201			5.413	-0.009593
5.441	-0.001969			5.441	-0.00258933	-0.007768			5.441	0.01947			5.441	-0.009536
5.469	-0.001845			5.469	-0.002622	-0.007866			5.469	0.01878			5.469	-0.009189
5.497	-0.001891			5.497	-0.00287233	-0.008617			5.497	0.01813			5.497	-0.009093
5.525	-0.001845			5.525	-0.00303933	-0.009118			5.525	0.01745			5.525	-0.009036
5.553	-0.001813			5.553	-0.003155	-0.009465			5.553	0.01676			5.553	-0.008999
5.581	-0.001751			5.581	-0.00334333	-0.01003			5.581	0.01611			5.581	-0.008981
5.609	-0.001705			5.609	-0.00343667	-0.01031			5.609	0.01527			5.609	-0.008924
5.637	-0.001673			5.637	-0.00351333	-0.01054			5.637	0.01462			5.637	-0.00877
5.666	-0.001658			5.666	-0.00372	-0.01116			5.666	0.01401			5.666	-0.008519
5.694	-0.001642			5.694	-0.00377333	-0.01132			5.694	0.01334			5.694	-0.008385
5.722	-0.001626			5.722	-0.00400333	-0.01201			5.722	0.01276			5.722	-0.008251
5.75	-0.00161			5.75	-0.00401667	-0.01205			5.75	0.01206			5.75	-0.007845
5.778	-0.001595			5.778	-0.00421333	-0.01264			5.778	0.01146			5.778	-0.007807
5.806	-0.001579			5.806	-0.00428667	-0.01286			5.806	0.01077			5.806	-0.007634
5.834	-0.001563			5.834	-0.00431	-0.01293			5.834	0.01012			5.834	-0.007248
5.863	-0.001532			5.863	-0.00456	-0.01368			5.863	0.009614			5.863	-0.00721
5.891	-0.001532			5.891	-0.00457333	-0.01372			5.891	0.009069			5.891	-0.006727
5.919	-0.00147			5.919	-0.00457333	-0.01372			5.919	0.008524			5.919	-0.006631
5.947	-0.001361			5.947	-0.00476	-0.01428			5.947	0.008014			5.947	-0.006225
5.975	-0.001376			5.975	-0.00483667	-0.01451			5.975	0.007538			5.975	-0.006091
6.003	-0.00116			6.003	-0.00483667	-0.01451			6.003	0.007045			6.003	-0.005763
6.031	-0.001066			6.031	-0.00486	-0.01458			6.031	0.006587			6.031	-0.005551
6.059	-0.00102			6.059	-0.00486	-0.01458			6.059	0.006217			6.059	-0.005416
6.087	-0.001004			6.087	-0.00486333	-0.01459			6.087	0.005706			6.087	-0.005088
6.116	-0.0009883			6.116	-0.00487333	-0.01462			6.116	0.005475			6.116	-0.004973
6.144	-0.0009726			6.144	-0.00486333	-0.01459			6.144	0.005017			6.144	-0.004955
6.172	-0.0009569			6.172	-0.00488667	-0.01466			6.172	0.004768			6.172	-0.004665
6.2	-0.0009412			6.2	-0.00487667	-0.01463			6.2	0.004555			6.2	-0.004415
6.228	-0.0009254			6.228	-0.00488	-0.01464			6.228	0.004079			6.228	-0.004377
6.256	-0.0009097			6.256	-0.00489	-0.01467			6.256	0.003918			6.256	-0.004359
6.284	-0.000894			6.284	-0.00487333	-0.01462			6.284	0.003791			6.284	-0.004341
6.312	-0.0008783			6.312	-0.00487333	-0.01462			6.312	0.003665			6.312	-0.004323
6.341	-0.0008625			6.341	-0.00487667	-0.01463			6.341	0.003538			6.341	-0.004305
6.369	-0.0008468			6.369	-0.00487667	-0.01463			6.369	0.003412			6.369	-0.004306
6.397	-0.0008311			6.397	-0.00487667	-0.01463			6.397	0.003285			6.397	-0.004521
6.425	-0.0007999			6.425	-0.00488	-0.01464			6.425	0.003141			6.425	-0.004775
6.453	-0.0007842			6.453	-0.00488	-0.01464			6.453	0.003032			6.453	-0.004776
6.481	-0.0007684			6.481	-0.00488333	-0.01465			6.481	0.002905			6.481	-0.00501
6.509	-0.0007372			6.509	-0.00485333	-0.01456			6.509	0.002779			6.509	-0.005205
6.538	-0.000737			6.538	-0.00471	-0.01413			6.538	0.002774			6.538	-0.005226
6.566	-0.0007213			6.566	-0.00460667	-0.01382			6.566	0.002997			6.566	-0.005344
6.594	-0.0007055			6.594	-0.00461	-0.01383			6.594	0.00287			6.594	-0.005714
6.622	-0.0006125			6.622	-0.00461	-0.01383			6.622	0.002953			6.622	-0.005696
6.65	-0.0005039			6.65	-0.00461	-0.01383			6.65	0.003088			6.65	-0.006085
6.678	-0.0004727			6.678	-0.00444667	-0.01334			6.678	0.002996			6.678	-0.006183
6.706	-0.0002868			6.706	-0.00436667	-0.0131			6.706	0.003288			6.706	-0.006534
6.734	-0.0002866			6.734	-0.00433667	-0.01301			6.734	0.003197			6.734	-0.006671
6.762	-0.000209			6.762	-0.00433667	-0.01301			6.762	0.003332			6.762	-0.006943
6.791	-0.0001932			6.791	-0.00434	-0.01302			6.791	0.003449			6.791	-0.007158
6.819	-0.000193			6.819	-0.00429	-0.01287			6.819	0.003672			6.819	-0.007315
6.847	-0.0001773			6.847	-0.00408333	-0.01225			6.847	0.003667			6.847	-0.007588
6.875	-0.000177			6.875	-0.00406333	-0.01219			6.875	0.003924			6.875	-0.007628
6.903	-0.0001303			6.903	-0.00405333	-0.01216			6.903	0.003937			6.903	-0.008056
6.931	-0.0001146			6.931	-0.00401333	-0.01204			6.931	0.004177			6.931	-0.008115
6.959	-9.89e-05			6.959	-0.00382	-0.01146			6.959	0.004434			6.959	-0.008136
6.988	-8.317e-05			6.988	-0.00379	-0.01137			6.988	0.004482			6.988	-0.008448
7.016	-6.745e-05			7.016	-0.00379	-0.01137			7.016	0.004722			7.016	-0.008585
7.044	-8.266e-05			7.044	-0.00378333	-0.01135			7.044	0.004735			7.044	-0.008567
7.072	-3.6e-05			7.072	-0.00369	-0.01107			7.072	0.004957			7.072	-0.008684
7.1	-2.027e-05			7.1	-0.00351667	-0.01055			7.1	0.00518			7.1	-0.008899
7.128	-2.002e-05			7.128	-0.00351667	-0.01055			7.128	0.005262			7.128	-0.008997
7.156	1.118e-05			7.156	-0.00351	-0.01053			7.156	0.005537			7.156	-0.009018
7.184	1.143e-05			7.184	-0.00338667	-0.01016			7.184	0.005777			7.184	-0.008981
7.212	2.716e-05			7.212	-0.003242	-0.009726			7.212	0.005912			7.212	-0.008982
7.241	4.288e-05			7.241	-0.00324367	-0.009731			7.241	0.006082			7.241	-0.008964
7.269	5.861e-05			7.269	-0.00322433	-0.009673			7.269	0.006339			7.269	-0.008868
7.297	8.98e-05			7.297	-0.00308067	-0.009242			7.297	0.006422			7.297	-0.008579
7.325	4.365e-05			7.325	-0.00304067	-0.009122			7.325	0.006644			7.325	-0.008406
7.353	5.937e-05			7.353	-0.00296967	-0.008909			7.353	0.006814			7.353	-0.008368
7.381	9.057e-05			7.381	-0.002971	-0.008913			7.381	0.006862			7.381	-0.008312
7.409	0.0001218			7.409	-0.00297267	-0.008918			7.409	0.007102			7.409	-0.007983
7.438	0.0001684			7.438	-0.002974	-0.008922			7.438	0.007149			7.438	-0.007888
7.466	0.0001377			7.466	-0.00306867	-0.009206			7.466	0.007372			7.466	-0.007773
7.494	0.0001999			7.494	-0.00322567	-0.009677			7.494	0.00742			7.494	-0.007755
7.522	0.0002001			7.522	-0.00325833	-0.009775			7.522	0.007642			7.522	-0.007562
7.55	0.0001849			7.55	-0.00325967	-0.009779			7.55	0.00755			7.55	-0.007234
7.578	0.000247			7.578	-0.003282	-0.009846			7.578	0.007825			7.578	-0.007177
7.606	0.0002628			7.606	-0.00351	-0.01053			7.606	0.007733			7.606	-0.007159
7.634	0.0002785			7.634	-0.00354333	-0.01063			7.634	0.007921			7.634	-0.007102
7.663	0.0002942			7.663	-0.00354667	-0.01064			7.663	0.007951			7.663	-0.006677
7.691	0.0003099			7.691	-0.00354667	-0.01064			7.691	0.007825			7.691	-0.006581
7.719	0.0003257			7.719	-0.00355	-0.01065			7.719	0.007872			7.719	-0.006563
7.747	0.0004961			7.747	-0.00355	-0.01065			7.747	0.008025			7.747	-0.006545
7.775	0.0006975			7.775	-0.00355	-0.01065			7.775	0.007916			7.775	-0.006508
7.803	0.0007905			7.803	-0.00355333	-0.01066			7.803	0.007807			7.803	-0.006276
7.831	0.001131			7.831	-0.00355333	-0.01066			7.831	0.00782			7.831	-0.006123
7.859	0.001425			7.859	-0.00355667	-0.01067			7.859	0.00792			7.859	-0.005949
7.887	0.001859			7.887	-0.00355667	-0.01067			7.887	0.007828			7.887	-0.005931
7.916	0.002354			7.916	-0.00351667	-0.01055			7.916	0.007719			7.916	-0.005855
7.944	0.003097			7.944	-0.00334333	-0.01003			7.944	0.007627			7.944	-0.005488
7.972	0.003932			7.972	-0.003282	-0.009846			7.972	0.007501			7.972	-0.005354
8	0.004969			8	-0.003273	-0.009819			8	0.007374			8	-0.005025
8.028	0.006145			8.028	-0.00309833	-0.009295			8.028	0.007248			8.028	-0.004775
8.056	0.007306			8.056	-0.00300667	-0.00902			8.056	0.007121			8.056	-0.00431
8.084	0.008528			8.084	-0.00285267	-0.008558			8.084	0.006925			8.084	-0.004195
8.112	0.009874			8.112	-0.00272967	-0.008189			8.112	0.006641			8.112	-0.003712
8.141	0.011			8.141	-0.00264833	-0.007945			8.141	0.006271			8.141	-0.003384
8.169	0.01212			8.169	-0.00245267	-0.007358			8.169	0.006144			8.169	-0.003133
8.197	0.01305			8.197	-0.002361	-0.007083			8.197	0.005983			8.197	-0.002999
8.225	0.01394			8.225	-0.002176	-0.006528			8.225	0.005437			8.225	-0.002573
8.253	0.01467			8.253	-0.00217733	-0.006532			8.253	0.005276			8.253	-0.002497
8.281	0.01524			8.281	-0.001982	-0.005946			8.281	0.004888			8.281	-0.002033
8.309	0.01579			8.309	-0.00190067	-0.005702			8.309	0.004569			8.309	-0.001996
8.337	0.01613			8.337	-0.00185033	-0.005551			8.337	0.004181			8.337	-0.001881
8.366	0.01648			8.366	-0.00172733	-0.005182			8.366	0.003845			8.366	-0.001436
8.394	0.01658			8.394	-0.00162533	-0.004876			8.394	0.003562			8.394	-0.001418
8.422	0.01678			8.422	-0.00162667	-0.00488			8.422	0.003121			8.422	-0.0014
8.45	0.01698			8.45	-0.00149333	-0.00448			8.45	0.002838			8.45	-0.001362
8.478	0.01701			8.478	-0.00135	-0.00405			8.478	0.002397			8.478	-0.00117
8.506	0.01706			8.506	-0.00135133	-0.004054			8.506	0.002061			8.506	-0.0009385
8.534	0.01704			8.534	-0.00135267	-0.004058			8.534	0.001673			8.534	-0.0008041
8.562	0.01686			8.562	-0.00120933	-0.003628			8.562	0.001459			8.562	-0.0007861
8.591	0.01679			8.591	-0.001107	-0.003321			8.591	0.0009839			8.591	-0.000768
8.619	0.0167			8.619	-0.00107733	-0.003232			8.619	0.0008225			8.619	-0.00075
8.647	0.01672			8.647	-0.001079	-0.003237			8.647	0.0005041			8.647	-0.0007126
8.675	0.01661			8.675	-0.00108033	-0.003241			8.675	0.0001159			8.675	-0.000617
8.703	0.01636			8.703	-0.000957333	-0.002872			8.703	-2.813e-05			8.703	-0.0004438
8.731	0.01635			8.731	-0.000845	-0.002535			8.731	-0.0001896			8.731	-0.0001737
8.759	0.0161			8.759	-0.000805	-0.002415			8.759	-0.0005778			8.759	-0.0001556
8.788	0.01598			8.788	-0.000806333	-0.002419			8.788	-0.0008788			8.788	-0.0001182
8.816	0.01598			8.816	-0.000808	-0.002424			8.816	-0.001005			8.816	-0.000139
8.844	0.01579			8.844	-0.000809333	-0.002428			8.844	-0.001149			8.844	-8.214e-05
8.872	0.01559			8.872	-0.000645	-0.001935			8.872	-0.001293			8.872	-6.41e-05
8.9	0.01561			8.9	-0.000532667	-0.001598			8.9	-0.001472			8.9	-4.607e-05
8.928	0.01545			8.928	-0.000534	-0.001602			8.928	-0.001581			8.928	-2.804e-05
8.956	0.01522			8.956	-0.000535667	-0.001607			8.956	-0.001656			8.956	-1.001e-05
8.984	0.01523			8.984	-0.000537	-0.001611			8.984	-0.001817			8.984	8.025e-06
9.013	0.01525			9.013	-0.000538333	-0.001615			9.013	-0.001926			9.013	2.606e-05
9.041	0.01505			9.041	-0.000509	-0.001527			9.041	-0.002035			9.041	5.303e-06
9.069	0.01486			9.069	-0.000479333	-0.001438			9.069	-0.002144			9.069	3.944e-06
9.097	0.01488			9.097	-0.000418667	-0.001256			9.097	-0.002271			9.097	-0.0002301
9.125	0.0149			9.125	-0.000306	-0.000918			9.125	-0.002293			9.125	-0.0002509
9.153	0.01491			9.153	-0.000266033	-0.0007981			9.153	-0.002175			9.153	-0.0003686
9.181	0.01493			9.181	-0.0002675	-0.0008025			9.181	-0.00218			9.181	-0.0003312
9.209	0.01494			9.209	-0.000269	-0.000807			9.209	-0.002306			9.209	-0.0003325
9.237	0.01496			9.237	-0.000270467	-0.0008114			9.237	-0.002136			9.237	-0.0003533
9.266	0.01497			9.266	-0.000271933	-0.0008158			9.266	-0.002088			9.266	-0.0003159
9.294	0.01499			9.294	-0.0002527	-0.0007581			9.294	-0.002128			9.294	-0.0002784
9.322	0.01505			9.322	-0.000181633	-0.0005449			9.322	-0.00187			9.322	-0.0001441
9.35	0.0153			9.35	-6.91e-05	-0.0002073			9.35	-0.001927			9.35	-0.0001842
9.378	0.01545			9.378	1.96367e-06	5.891e-06			9.378	-0.00167			9.378	-1.102e-05
9.406	0.01569			9.406	4.87667e-07	1.463e-06			9.406	-0.00164			9.406	0.0002591
9.434	0.01597			9.434	-9.88667e-07	-2.966e-06			9.434	-0.001435			9.434	0.0002965
9.462	0.01626			9.462	-2.46467e-06	-7.394e-06			9.462	-0.001143			9.462	0.0003146
9.491	0.01666			9.491	5.82333e-05	0.0001747			9.491	-0.0009727			9.491	0.0003326
9.519	0.01707			9.519	0.000253667	0.000761			9.519	-0.0007853			9.519	0.0003506
9.547	0.01754			9.547	0.0002729	0.0008187			9.547	-0.0005281			9.547	0.0003687
9.575	0.01813			9.575	0.000271433	0.0008143			9.575	-0.0002186			9.575	0.0003867
9.603	0.01877			9.603	0.0002907	0.0008721			9.603	5.604e-05			9.603	0.0004241
9.631	0.01954			9.631	0.000413667	0.001241			9.631	0.0004528			9.631	0.0006749
9.659	0.0203			9.659	0.000546667	0.00164			9.659	0.0007797			9.659	0.000945
9.688	0.02123			9.688	0.000545333	0.001636			9.688	0.001124			9.688	0.0009824
9.716	0.02216			9.716	0.000606	0.001818			9.716	0.001591			9.716	0.0009617
9.744	0.02327			9.744	0.000801333	0.002404			9.744	0.00204			9.744	0.0009797
9.772	0.02452			9.772	0.000820667	0.002462			9.772	0.002524			9.772	0.001037
9.8	0.02596			9.8	0.000871	0.002613			9.8	0.00313			9.8	0.001055
9.828	0.0276			9.828	0.00109767	0.003293			9.828	0.003631			9.828	0.001073
9.856	0.02944			9.856	0.001179	0.003537			9.856	0.004289			9.856	0.001091
9.884	0.03169			9.884	0.00137433	0.004123			9.884	0.004895			9.884	0.001109
9.913	0.03426			9.913	0.00157	0.00471			9.913	0.005641			9.913	0.001127
9.941	0.0372			9.941	0.00179633	0.005389			9.941	0.006422			9.941	0.001145
9.969	0.04041			9.969	0.002116	0.006348			9.969	0.007219			9.969	0.001163
9.997	0.04389			9.997	0.00259133	0.007774			9.997	0.007982			9.997	0.001181
10.02	0.04767			10.02	0.00312867	0.009386			10.02	0.008868			10.02	0.001199
10.05	0.05146			10.05	0.00377	0.01131			10.05	0.00977			10.05	0.001217
10.08	0.05525			10.08	0.00449333	0.01348			10.08	0.01062			10.08	0.001254
10.11	0.05896			10.11	0.00528	0.01584			10.11	0.01152			10.11	0.001253
10.14	0.0626			10.14	0.00616	0.01848			10.14	0.01244			10.14	0.001271
10.17	0.066			10.17	0.00707	0.02121			10.17	0.0134			10.17	0.001289
10.19	0.06925			10.19	0.00793	0.02379			10.19	0.01427			10.19	0.001307
10.22	0.07258			10.22	0.00874667	0.02624			10.22	0.01519			10.22	0.001325
10.25	0.07649			10.25	0.00954333	0.02863			10.25	0.01607			10.25	0.001343
10.28	0.08212			10.28	0.0102867	0.03086			10.28	0.01699			10.28	0.001361
10.31	0.09151			10.31	0.01095	0.03285			10.31	0.0177			10.31	0.001379
10.33	0.109			10.33	0.0115467	0.03464			10.33	0.0186			10.33	0.001397
10.36	0.1395			10.36	0.0123033	0.03691			10.36	0.01935			10.36	0.001415
10.39	0.1861			10.39	0.0132667	0.0398			10.39	0.02008			10.39	0.001433
10.42	0.2505			10.42	0.0149733	0.04492			10.42	0.02086			10.42	0.001451
10.45	0.3309			10.45	0.0183833	0.05515			10.45	0.02157			10.45	0.001431
10.48	0.4225			10.48	0.02497	0.07491			10.48	0.0224			10.48	0.001061
10.5	0.5187			10.5	0.0365	0.1095			10.5	0.02308			10.5	0.001001
10.53	0.6109			10.53	0.0537333	0.1612			10.53	0.02375			10.53	0.0009998
10.56	0.6927			10.56	0.0771	0.2313			10.56	0.02459			10.56	0.001018
10.59	0.759			10.59	0.105533	0.3166			10.59	0.02544			10.59	0.001036
10.62	0.8088			10.62	0.137867	0.4136			10.62	0.02646			10.62	0.001054
10.64	0.8416			10.64	0.172267	0.5168			10.64	0.02761			10.64	0.001072
10.67	0.8589			10.67	0.205967	0.6179			10.67	0.02902			10.67	0.00109
10.7	0.8633			10.7	0.237367	0.7121			10.7	0.03084			10.7	0.001108
10.73	0.8562			10.73	0.264233	0.7927			10.73	0.03326			10.73	0.001126
10.76	0.8399			10.76	0.2859	0.8577			10.76	0.03643			10.76	0.001144
10.78	0.8152			10.78	0.301667	0.905			10.78	0.04067			10.78	0.001181
10.81	0.7844			10.81	0.311533	0.9346			10.81	0.04645			10.81	0.001432
10.84	0.7489			10.84	0.316067	0.9482			10.84	0.05419			10.84	0.001722
10.87	0.7098			10.87	0.315533	0.9466			10.87	0.06446			10.87	0.001837
10.9	0.6686			10.9	0.310933	0.9328			10.9	0.07815			10.9	0.002223
10.92	0.6259			10.92	0.302767	0.9083			10.92	0.09594			10.92	0.002513
10.95	0.5833			10.95	0.292033	0.8761			10.95	0.1186			10.95	0.002841
10.98	0.5411			10.98	0.279067	0.8372			10.98	0.1471			10.98	0.003441
11.01	0.5001			11.01	0.264767	0.7943			11.01	0.1822			11.01	0.003866
11.04	0.4607			11.04	0.249467	0.7484			11.04	0.2242			11.04	0.004408
11.07	0.4234			11.07	0.233567	0.7007			11.07	0.2737			11.07	0.005027
11.09	0.3886			11.09	0.217767	0.6533			11.09	0.33			11.09	0.005646
11.12	0.356			11.12	0.201867	0.6056			11.12	0.3936			11.12	0.006169
11.15	0.3262			11.15	0.1866	0.5598			11.15	0.4621			11.15	0.006865
11.18	0.2993			11.18	0.172	0.516			11.18	0.5336			11.18	0.007368
11.21	0.2747			11.21	0.1581	0.4743			11.21	0.607			11.21	0.007929
11.23	0.2529			11.23	0.145233	0.4357			11.23	0.6784			11.23	0.008451
11.26	0.2337			11.26	0.133167	0.3995			11.26	0.7455			11.26	0.008799
11.29	0.2169			11.29	0.1222	0.3666			11.29	0.8053			11.29	0.009321
11.32	0.2025			11.32	0.112167	0.3365			11.32	0.856			11.32	0.009785
11.35	0.1903			11.35	0.103167	0.3095			11.35	0.8963			11.35	0.009881
11.38	0.1803			11.38	0.0952	0.2856			11.38	0.9252			11.38	0.009918
11.4	0.1723			11.4	0.0880333	0.2641			11.4	0.9429			11.4	0.009937
11.43	0.1662			11.43	0.0818667	0.2456			11.43	0.9495			11.43	0.009896
11.46	0.1621			11.46	0.0765333	0.2296			11.46	0.9465			11.46	0.009565
11.49	0.1597			11.49	0.0720667	0.2162			11.49	0.9341			11.49	0.009331
11.52	0.1592			11.52	0.0683333	0.205			11.52	0.914			11.52	0.008961
11.54	0.1605			11.54	0.0653667	0.1961			11.54	0.8869			11.54	0.00863
11.57	0.1638			11.57	0.0630667	0.1892			11.57	0.8542			11.57	0.008222
11.6	0.1686			11.6	0.0614667	0.1844			11.6	0.8171			11.6	0.007833
11.63	0.1752			11.63	0.0605667	0.1817			11.63	0.7769			11.63	0.007463
11.66	0.1832			11.66	0.0603667	0.1811			11.66	0.7345			11.66	0.007112
11.68	0.1925			11.68	0.0609333	0.1828			11.68	0.6906			11.68	0.006859
11.71	0.2028			11.71	0.0621	0.1863			11.71	0.6466			11.71	0.006489
11.74	0.2137			11.74	0.0640333	0.1921			11.74	0.603			11.74	0.006468
11.77	0.2253			11.77	0.0665667	0.1997			11.77	0.5597			11.77	0.006234
11.8	0.2371			11.8	0.0696667	0.209			11.8	0.5183			11.8	0.006291
11.83	0.249			11.83	0.0732667	0.2198			11.83	0.4786			11.83	0.006503
11.85	0.261			11.85	0.0772333	0.2317			11.85	0.4408			11.85	0.006599
11.88	0.2728			11.88	0.0816	0.2448			11.88	0.4052			11.88	0.007121
11.91	0.2841			11.91	0.0861667	0.2585			11.91	0.3718			11.91	0.007818
11.94	0.2947			11.94	0.0909	0.2727			11.94	0.3407			11.94	0.008611
11.97	0.3048			11.97	0.0957667	0.2873			11.97	0.3119			11.97	0.009832
11.99	0.314			11.99	0.1007	0.3021			11.99	0.2855			11.99	0.01144
12.02	0.3221			12.02	0.105633	0.3169			12.02	0.2614			12.02	0.01347
12.05	0.3293			12.05	0.1106	0.3318			12.05	0.2394			12.05	0.01623
12.08	0.3354			12.08	0.115433	0.3463			12.08	0.2197			12.08	0.01983
12.11	0.3409			12.11	0.120133	0.3604			12.11	0.2018			12.11	0.02466
12.13	0.346			12.13	0.124567	0.3737			12.13	0.186			12.13	0.03102
12.16	0.3514			12.16	0.1288	0.3864			12.16	0.172			12.16	0.03936
12.19	0.3577			12.19	0.1327	0.3981			12.19	0.1594			12.19	0.05024
12.22	0.3657			12.22	0.136367	0.4091			12.22	0.1488			12.22	0.06422
12.25	0.3763			12.25	0.1398	0.4194			12.25	0.1395			12.25	0.08175
12.27	0.39			12.27	0.143067	0.4292			12.27	0.1317			12.27	0.1037
12.3	0.4075			12.3	0.146333	0.439			12.3	0.1252			12.3	0.1302
12.33	0.4291			12.33	0.1497	0.4491			12.33	0.1199			12.33	0.1621
12.36	0.4549			12.36	0.153367	0.4601			12.36	0.1157			12.36	0.1993
12.39	0.485			12.39	0.157433	0.4723			12.39	0.1125			12.39	0.242
12.42	0.5194			12.42	0.162	0.486			12.42	0.1103			12.42	0.2901
12.44	0.5578			12.44	0.167233	0.5017			12.44	0.1089			12.44	0.3427
12.47	0.5999			12.47	0.173133	0.5194			12.47	0.1081			12.47	0.3994
12.5	0.6454			12.5	0.179667	0.539			12.5	0.108			12.5	0.459
12.53	0.6938			12.53	0.186767	0.5603			12.53	0.1083			12.53	0.5205
12.56	0.7441			12.56	0.194567	0.5837			12.56	0.1088			12.56	0.583
12.58	0.7965			12.58	0.202733	0.6082			12.58	0.1097			12.58	0.645
12.61	0.8496			12.61	0.211267	0.6338			12.61	0.1106			12.61	0.7058
12.64	0.9015			12.64	0.220033	0.6601			12.64	0.1117			12.64	0.7647
12.67	0.9542	-0.0042	0.9958	12.67	0.228933	0.6868			12.67	0.1125			12.67	0.8209
12.7	1.00637	-0.0563667	0.943633	12.7	0.237667	0.713			12.7	0.1133			12.7	0.8745
12.73	1.05889	-0.108889	0.891111	12.73	0.2461	0.7383			12.73	0.114			12.73	0.9245
12.75	1.11132	-0.161322	0.838678	12.75	0.2541	0.7623			12.75	0.1146			12.75	0.9688	0.9312	0.9504	1.2504
12.78	1.16376	-0.213756	0.786244	12.78	0.261133	0.7834			12.78	0.1151			12.78	1.02357	0.876433	0.9504	1.2504	1.1502
12.81	1.21619	-0.266189	0.733811	12.81	0.2672	0.8016			12.81	0.1155			12.81	1.08072	0.819283	0.9504	1.2504	1.1813
12.84	1.26862	-0.318622	0.681378	12.84	0.2719	0.8157			12.84	0.1157			12.84	1.12787	0.772133	0.9503	1.2503	1.2124
12.87	1.32106	-0.371056	0.628944	12.87	0.275067	0.8252			12.87	0.1159			12.87	1.18502	0.714983	0.9504	1.2504	1.2503
12.89	1.37349	-0.423489	0.576511	12.89	0.276267	0.8288			12.89	0.1162			12.89	1.2103	0.6897	0.9503	1.2503	1.261
12.92	1.42592	-0.475922	0.524078	12.92	0.2755	0.8265			12.92	0.1166			12.92	1.261	0.639	0.961	1.261	1.3125
12.95	1.4962	-0.5462	0.4538	12.95	0.272533	0.8176			12.95	0.1169			12.95	1.3125	0.5875	1.0125	1.3125	1.3668
12.98	1.5522	-0.6022	0.3978	12.98	0.2674	0.8022			12.98	0.1174			12.98	1.3668	0.5332	1.0668	1.3668
13.01	1.5996	-0.6496	0.3504	13.01	0.260167	0.7805			13.01	0.1178			13.01	1.414	0.486	1.114	1.414
13.03	1.6348	-0.6848	0.3152	13.03	0.251033	0.7531			13.03	0.1182			13.03	1.4485	0.4515	1.1485	1.4485
13.06	1.654	-0.704	0.296	13.06	0.240233	0.7207			13.06	0.1186			13.06	1.466	0.434	1.166	1.466
13.09	1.6538	-0.7038	0.2962	13.09	0.227833	0.6835			13.09	0.119			13.09	1.4639	0.4361	1.1639	1.4639
13.12	1.6329	-0.6829	0.3171	13.12	0.2144	0.6432			13.12	0.119			13.12	1.4415	0.4585	1.1415	1.4415
13.15	1.592	-0.642	0.358	13.15	0.200033	0.6001			13.15	0.119			13.15	1.4005	0.4995	1.1005	1.4005
13.17	1.5335	-0.5835	0.4165	13.17	0.185233	0.5557			13.17	0.1188			13.17	1.3743	0.5257	1.0443	1.3443
13.2	1.4591	-0.5091	0.4909	13.2	0.1702	0.5106			13.2	0.1183			13.2	1.3086	0.5914	0.9786	1.2786
13.23	1.3091	-0.3591	0.6409	13.23	0.1551	0.4653			13.23	0.1173			13.23	1.2502	0.6498	0.9502	1.2502
13.26	1.224	-0.274	0.726	13.26	0.1404	0.4212			13.26	0.1161			13.26	1.15733	0.742667	0.9501	1.2501
13.29	1.15755	-0.20755	0.79245	13.29	0.126133	0.3784			13.29	0.1144			13.29	1.09503	0.804967	0.9501	1.2501
13.32	1.08471	-0.13471	0.86529	13.32	0.112633	0.3379			13.32	0.1124			13.32	1.01273	0.887267	0.9501	1.2501
13.34	1.01187	-0.06187	0.93813	13.34	0.0999333	0.2998			13.34	0.1099			13.34	0.9197
13.37	0.93903	0.01097	1.01097	13.37	0.0880667	0.2642			13.37	0.1071			13.37	0.8296
13.4	0.86619	0.08381	1.08381	13.4	0.0773	0.2319			13.4	0.1039			13.4	0.7351
13.43	0.79335	0.15665		13.43	0.0674667	0.2024			13.43	0.1005			13.43	0.6431
13.46	0.72051			13.46	0.0586667	0.176			13.46	0.09669			13.46	0.5559
13.48	0.64767			13.48	0.0507667	0.1523			13.48	0.09269			13.48	0.4756
13.51	0.6267			13.51	0.0438	0.1314			13.51	0.0885			13.51	0.4029
13.54	0.5419			13.54	0.0377333	0.1132			13.54	0.08419			13.54	0.338
13.57	0.4636			13.57	0.0324767	0.09743			13.57	0.07975			13.57	0.2814
13.6	0.394			13.6	0.0279167	0.08375			13.6	0.07525			13.6	0.2324
13.62	0.3324			13.62	0.02407	0.07221			13.62	0.07076			13.62	0.1908
13.65	0.2783			13.65	0.0207633	0.06229			13.65	0.06636			13.65	0.156
13.68	0.2323			13.68	0.0180167	0.05405			13.68	0.06201			13.68	0.1272
13.71	0.1936			13.71	0.01566	0.04698			13.71	0.0578			13.71	0.1036
13.74	0.161			13.74	0.0137633	0.04129			13.74	0.05381			13.74	0.08447
13.77	0.1344			13.77	0.0121567	0.03647			13.77	0.05002			13.77	0.06907
13.79	0.1126			13.79	0.0108367	0.03251			13.79	0.04644			13.79	0.05664
13.82	0.09492			13.82	0.00975	0.02925			13.82	0.04317			13.82	0.04665
13.85	0.0807			13.85	0.00885667	0.02657			13.85	0.03996			13.85	0.03864
13.88	0.06927			13.88	0.00812	0.02436			13.88	0.03714			13.88	0.03216
13.91	0.06014			13.91	0.00746333	0.02239			13.91	0.03457			13.91	0.027
13.93	0.05272			13.93	0.00695333	0.02086			13.93	0.03214			13.93	0.02277
13.96	0.04676			13.96	0.00658	0.01974			13.96	0.03001			13.96	0.01928
13.99	0.04187			13.99	0.00617333	0.01852			13.99	0.02795			13.99	0.01652
14.02	0.03787			14.02	0.00583	0.01749			14.02	0.02608			14.02	0.01408
14.05	0.03456			14.05	0.00549667	0.01649			14.05	0.02435			14.05	0.01206
14.08	0.03177			14.08	0.00522667	0.01568			14.08	0.02284			14.08	0.01043
14.1	0.02945			14.1	0.00489333	0.01468			14.1	0.02143			14.1	0.008972
14.13	0.02739			14.13	0.00461333	0.01384			14.13	0.02006			14.13	0.00771
14.16	0.02557			14.16	0.00436333	0.01309			14.16	0.01875			14.16	0.006603
14.19	0.02408			14.19	0.00405	0.01215			14.19	0.01754			14.19	0.005652
14.22	0.02272			14.22	0.0038	0.0114			14.22	0.01642			14.22	0.004758
14.24	0.02149			14.24	0.00348667	0.01046			14.24	0.01532			14.24	0.004059
14.27	0.02039			14.27	0.00323767	0.009713			14.27	0.01428			14.27	0.003437
14.3	0.01941			14.3	0.00291467	0.008744			14.3	0.01323			14.3	0.002815
14.33	0.01856			14.33	0.002675	0.008025			14.33	0.01228			14.33	0.002329
14.36	0.01779			14.36	0.00242467	0.007274			14.36	0.01132			14.36	0.001843
14.38	0.01716			14.38	0.00216433	0.006493			14.38	0.01048			14.38	0.001395
14.41	0.01649			14.41	0.00190367	0.005711			14.41	0.009585			14.41	0.001064
14.44	0.01593			14.44	0.00166367	0.004991			14.44	0.008744			14.44	0.0008495
14.47	0.01533			14.47	0.00143433	0.004303			14.47	0.007954			14.47	0.0004215
14.5	0.01485			14.5	0.00122567	0.003677			14.5	0.007147			14.5	0.0003232
14.53	0.01443			14.53	0.00105833	0.003175			14.53	0.006445			14.53	-6.606e-05
14.55	0.01406			14.55	0.000870333	0.002611			14.55	0.005848			14.55	-0.0001644
14.58	0.01366			14.58	0.000703	0.002109			14.58	0.005146			14.58	-0.0005536
14.61	0.01334			14.61	0.000566667	0.0017			14.61	0.004531			14.61	-0.0005937
14.64	0.01303			14.64	0.000358	0.001074			14.64	0.00402			14.64	-0.0006339
14.67	0.01281			14.67	0.000284067	0.0008522			14.67	0.003458			14.67	-0.001062
14.69	0.01256			14.69	0.000210033	0.0006301			14.69	0.003122			14.69	-0.001044
14.72	0.01225			14.72	1.30767e-06	3.923e-06			14.72	0.002577			14.72	-0.001103
14.75	0.01215			14.75	-1.685e-07	-5.055e-07			14.75	0.002241			14.75	-0.001376
14.78	0.01185			14.78	-0.000188167	-0.0005645			14.78	0.001835			14.78	-0.001513
14.81	0.01181			14.81	-0.000282933	-0.0008488			14.81	0.001499			14.81	-0.001495
14.83	0.01167			14.83	-0.0002844	-0.0008532			14.83	0.001111			14.83	-0.001497
14.86	0.01144			14.86	-0.000285867	-0.0008576			14.86	0.0009845			14.86	-0.001925
14.89	0.01145			14.89	-0.00036	-0.00108			14.89	0.0008231			14.89	-0.001926
14.92	0.01145			14.92	-0.000475333	-0.001426			14.92	0.0002953			14.92	-0.001947
14.95	0.01147			14.95	-0.00057	-0.00171			14.95	0.0001514			14.95	-0.001929
14.97	0.01148			14.97	-0.000571667	-0.001715			14.97	7.355e-06			14.97	-0.001911
15	0.0115			15	-0.000573	-0.001719			15	-0.0001192			15	-0.001932
15.03	0.01155			15.03	-0.000574667	-0.001724			15.03	-0.0002458			15.03	-0.002204
15.06	0.01175			15.06	-0.000576	-0.001728			15.06	-0.0003723			15.06	-0.002341
15.09	0.01195			15.09	-0.000577333	-0.001732			15.09	-0.0004465			15.09	-0.002362
15.12	0.01198			15.12	-0.000589333	-0.001768			15.12	-0.0003638			15.12	-0.002344
15.14	0.01204			15.14	-0.000642667	-0.001928			15.14	-0.0002985			15.14	-0.002326
15.17	0.01243			15.17	-0.000582	-0.001746			15.17	-0.0004076			15.17	-0.002308
15.2	0.01251			15.2	-0.000604	-0.001812			15.2	-0.0005167			15.2	-0.00229
15.23	0.01288			15.23	-0.000595333	-0.001786			15.23	-0.0002246			15.23	-0.002272
15.26	0.013			15.26	-0.000607	-0.001821			15.26	-0.0002814			15.26	-0.002312
15.28	0.01333			15.28	-0.000587667	-0.001763			15.28	2.811e-05			15.28	-0.002275
15.31	0.01367			15.31	-0.000589333	-0.001768			15.31	0.0002853			15.31	-0.002451
15.34	0.01395			15.34	-0.000590667	-0.001772			15.34	0.0007344			15.34	-0.002452
15.37	0.01432			15.37	-0.000592333	-0.001777			15.37	0.001358			15.37	-0.002512
15.4	0.01481			15.4	-0.000573	-0.001719			15.4	0.002383			15.4	-0.002474
15.42	0.01531			15.42	-0.000481333	-0.001444			15.42	0.003791			15.42	-0.002495
15.45	0.01604			15.45	-0.000348	-0.001044			15.45	0.005618			15.45	-0.002535
15.48	0.01689			15.48	-0.000318367	-0.0009551			15.48	0.008178			15.48	-0.002575
15.51	0.01803			15.51	-0.0002473	-0.0007419			15.51	0.01154			15.51	-0.002615
15.54	0.01953			15.54	-5.18667e-05	-0.0001556			15.54	0.01572			15.54	-0.002597
15.57	0.02137			15.57	2.957e-05	8.871e-05			15.57	0.02079			15.57	-0.002579
15.59	0.02352			15.59	0.000214633	0.0006439			15.59	0.02684			15.59	-0.002561
15.62	0.02615			15.62	0.000275333	0.000826			15.62	0.03367			15.62	-0.002543
15.65	0.02913			15.65	0.000512333	0.001537			15.65	0.04119			15.65	-0.002525
15.68	0.03241			15.68	0.000666333	0.001999			15.68	0.04921			15.68	-0.002507
15.71	0.03592			15.71	0.000789	0.002367			15.71	0.05742			15.71	-0.002489
15.73	0.03948			15.73	0.000963667	0.002891			15.73	0.06549			15.73	-0.002471
15.76	0.04305			15.76	0.001066	0.003198			15.76	0.07319			15.76	-0.002453
15.79	0.04641			15.79	0.00126133	0.003784			15.79	0.08017			15.79	-0.002435
15.82	0.04955			15.82	0.00134267	0.004028			15.82	0.08644			15.82	-0.002417
15.85	0.05232			15.85	0.00151733	0.004552			15.85	0.09172			15.85	-0.002399
15.88	0.05468			15.88	0.00163	0.00489			15.88	0.09597			15.88	-0.002381
15.9	0.05657			15.9	0.00183567	0.005507			15.9	0.09918			15.9	-0.002363
15.93	0.05803			15.93	0.00194833	0.005845			15.93	0.1013			15.93	-0.002345
15.96	0.05899			15.96	0.002154	0.006462			15.96	0.1025			15.96	-0.002327
15.99	0.05945			15.99	0.00237033	0.007111			15.99	0.1028			15.99	-0.002309
16.02	0.05967			16.02	0.00256567	0.007697			16.02	0.1022			16.02	-0.002291
16.04	0.05937			16.04	0.00279233	0.008377			16.04	0.101			16.04	-0.002273
16.07	0.05885			16.07	0.00304967	0.009149			16.07	0.09908			16.07	-0.002255
16.1	0.05809			16.1	0.00327633	0.009829			16.1	0.09671			16.1	-0.002237
16.13	0.05712			16.13	0.00361667	0.01085			16.13	0.09409			16.13	-0.002219
16.16	0.05597			16.16	0.00394667	0.01184			16.16	0.09129			16.16	-0.002162
16.18	0.05481			16.18	0.00428667	0.01286			16.18	0.08843			16.18	-0.002183
16.21	0.0537			16.21	0.00478333	0.01435			16.21	0.08563			16.21	-0.002106
16.24	0.05269			16.24	0.00528	0.01584			16.24	0.08306			16.24	-0.001953
16.27	0.05181			16.27	0.00581667	0.01745			16.27	0.08074			16.27	-0.001721
16.3	0.05118			16.3	0.00652	0.01956			16.3	0.07892			16.3	-0.001587
16.33	0.05074			16.33	0.0074	0.0222			16.33	0.07752			16.33	-0.001569
16.35	0.05076			16.35	0.00844333	0.02533			16.35	0.07671			16.35	-0.001357
16.38	0.05127			16.38	0.00977	0.02931			16.38	0.07669			16.38	-0.001067
16.41	0.05224			16.41	0.0113033	0.03391			16.41	0.07754			16.41	-0.0009135
16.44	0.05388			16.44	0.0132267	0.03968			16.44	0.07945			16.44	-0.0004495
16.47	0.05625			16.47	0.01558	0.04674			16.47	0.08262			16.47	-8.236e-05
16.49	0.05945			16.49	0.0183867	0.05516			16.49	0.08709			16.49	0.0004399
16.52	0.06369			16.52	0.02169	0.06507			16.52	0.09333			16.52	0.001214
16.55	0.06891			16.55	0.0255967	0.07679			16.55	0.1013			16.55	0.002027
16.58	0.07534			16.58	0.03008	0.09024			16.58	0.111			16.58	0.003151
16.61	0.08306			16.61	0.0351	0.1053			16.61	0.1225			16.61	0.004798
16.63	0.09216			16.63	0.0406	0.1218			16.63	0.1357			16.63	0.007124
16.66	0.1029			16.66	0.0466333	0.1399			16.66	0.1508			16.66	0.01034
16.69	0.1156			16.69	0.0531667	0.1595			16.69	0.1674			16.69	0.01505
16.72	0.1306			16.72	0.0603333	0.181			16.72	0.186			16.72	0.02164
16.75	0.1487			16.75	0.0681667	0.2045			16.75	0.2065			16.75	0.03099
16.78	0.1705			16.78	0.0769333	0.2308			16.78	0.2295			16.78	0.04365
16.8	0.1972			16.8	0.087	0.261			16.8	0.2558			16.8	0.0605
16.83	0.2299			16.83	0.0985	0.2955			16.83	0.2858			16.83	0.08209
16.86	0.2698			16.86	0.1118	0.3354			16.86	0.3202			16.86	0.109
16.89	0.3175			16.89	0.127067	0.3812			16.89	0.3595			16.89	0.141
16.92	0.374			16.92	0.1443	0.4329			16.92	0.4034			16.92	0.1779
16.94	0.4392			16.94	0.1634	0.4902			16.94	0.4517			16.94	0.2187
16.97	0.512			16.97	0.183733	0.5512			16.97	0.5026			16.97	0.2619
17	0.5918			17	0.2049	0.6147			17	0.5552			17	0.3059
17.03	0.6748			17.03	0.225767	0.6773			17.03	0.6069			17.03	0.3488
17.06	0.7575			17.06	0.245567	0.7367			17.06	0.6547			17.06	0.3882
17.08	0.836			17.08	0.263367	0.7901			17.08	0.697			17.08	0.4225
17.11	0.9043			17.11	0.278233	0.8347			17.11	0.731			17.11	0.4502
17.14	0.9489			17.14	0.2896	0.8688			17.14	0.7555			17.14	0.4703
17.17	0.952			17.17	0.296933	0.8908			17.17	0.7697			17.17	0.4826
17.2	0.9521			17.2	0.3001	0.9003			17.2	0.7733			17.2	0.4867
17.23	0.9521			17.22	0.299233	0.8977			17.23	0.7667			17.22	0.4832
17.25	0.9521			17.25	0.294333	0.883			17.25	0.7506			17.25	0.4728
17.28	0.9521			17.28	0.2859	0.8577			17.28	0.7258			17.28	0.4559
17.31	0.9521			17.31	0.2742	0.8226			17.31	0.6936			17.31	0.4335
17.34	0.9522			17.34	0.259633	0.7789			17.34	0.655			17.34	0.4067
17.37	0.9506			17.37	0.242833	0.7285			17.37	0.6111			17.37	0.3764
17.39	0.9166			17.39	0.224333	0.673			17.39	0.5635			17.39	0.3437
17.42	0.8622			17.42	0.2046	0.6138			17.42	0.5134			17.42	0.3097
17.45	0.8004			17.45	0.1843	0.5529			17.45	0.4622			17.45	0.2752
17.48	0.7335			17.48	0.1639	0.4917			17.48	0.4112			17.48	0.2414
17.51	0.6636			17.51	0.1439	0.4317			17.51	0.3613			17.51	0.2089
17.53	0.5935			17.53	0.1248	0.3744			17.53	0.3143			17.53	0.1785
17.56	0.5241			17.56	0.106867	0.3206			17.56	0.2699			17.56	0.1506
17.59	0.4576			17.59	0.0904333	0.2713			17.59	0.2292			17.59	0.1256
17.62	0.3952			17.62	0.0756333	0.2269			17.62	0.1928			17.62	0.1036
17.65	0.3374			17.65	0.0625667	0.1877			17.65	0.1606			17.65	0.08461
17.67	0.2855			17.67	0.0512333	0.1537			17.67	0.1326			17.67	0.06849
17.7	0.2395			17.7	0.0414667	0.1244			17.7	0.1087			17.7	0.05497
17.73	0.1992			17.73	0.0333667	0.1001			17.73	0.08849			17.73	0.04386
17.76	0.1648			17.76	0.02658	0.07974			17.76	0.07164			17.76	0.03482
17.79	0.1357			17.79	0.0210333	0.0631			17.79	0.05759			17.79	0.0277
17.82	0.1114			17.82	0.0165767	0.04973			17.82	0.04601			17.82	0.02204
17.84	0.09154			17.84	0.01301	0.03903			17.84	0.03648			17.84	0.01761
17.87	0.07552			17.87	0.0101567	0.03047			17.87	0.02859			17.87	0.01414
17.9	0.06261			17.9	0.00790667	0.02372			17.9	0.02211			17.9	0.01135
17.93	0.05243			17.93	0.00613333	0.0184			17.93	0.01665			17.93	0.009311
17.96	0.04438			17.96	0.00478667	0.01436			17.96	0.01209			17.96	0.007641
17.98	0.03803			17.98	0.00364333	0.01093			17.98	0.008269			17.98	0.006341
18.01	0.03309			18.01	0.002803	0.008409			18.01	0.004951			18.01	0.005234
18.04	0.02927			18.04	0.00205533	0.006166			18.04	0.002173			18.04	0.004282
18.07	0.02618			18.07	0.001494	0.004482			18.07	-0.0002386			18.07	0.003525
18.1	0.02376			18.1	0.00111967	0.003359			18.1	-0.002214			18.1	0.002922
18.12	0.02183			18.12	0.000776	0.002328			18.12	-0.003806			18.12	0.002126
18.15	0.0203			18.15	0.000463667	0.001391			18.15	-0.004892			18.15	0.001407
18.18	0.01906			18.18	0.000244633	0.0007339			18.18	-0.005472			18.18	0.000591
18.21	0.01812			18.21	9.80667e-05	0.0002942			18.21	-0.005127			18.21	-0.0002831
18.24	0.01733			18.24	0.000241667	0.000725			18.24	-0.004016			18.24	-0.001332
18.27	0.01685			18.27	0.000447333	0.001342			18.27	-0.001561			18.27	-0.002807
18.29	0.01668			18.29	0.000891667	0.002675			18.29	0.002586			18.29	-0.004689
18.32	0.0167			18.32	0.001512	0.004536			18.32	0.008739			18.32	-0.007251
18.35	0.01696			18.35	0.00237067	0.007112			18.35	0.01739			18.35	-0.01105
18.38	0.01682			18.38	0.00331233	0.009937			18.38	0.0287			18.38	-0.01617
18.41	0.01605			18.41	0.00435667	0.01307			18.41	0.04276			18.41	-0.0236
18.43	0.01362			18.43	0.00507	0.01521			18.43	0.05906			18.43	-0.03396
18.46	0.008313			18.46	0.00522333	0.01567			18.46	0.0769			18.46	-0.04796
18.49	-0.001542			18.49	0.00412333	0.01237			18.49	0.09497			18.49	-0.06666
18.52	-0.018			18.52	0.001232	0.003696			18.52	0.1111			18.52	-0.09102
18.55	-0.04339			18.55	-0.00424	-0.01272			18.55	0.1231			18.55	-0.1216
18.58	-0.07996			18.58	-0.01301	-0.03903			18.58	0.128			18.58	-0.159
18.6	-0.1294			18.6	-0.0256633	-0.07699			18.6	0.1233			18.6	-0.2033
18.63	-0.1934			18.63	-0.0427667	-0.1283			18.63	0.1067			18.63	-0.2543
18.66	-0.2716			18.66	-0.0642667	-0.1928			18.66	0.07689			18.66	-0.3111
18.69	-0.363			18.69	-0.0903333	-0.271			18.69	0.03338			18.69	-0.3723
18.72	-0.4658			18.72	-0.1202	-0.3606			18.72	-0.02335			18.72	-0.4365
18.74	-0.5762			18.74	-0.153267	-0.4598			18.74	-0.09126			18.74	-0.5012
18.77	-0.6529			18.77	-0.188267	-0.5648			18.77	-0.1681			18.77	-0.5644
18.8	-0.6551			18.8	-0.223867	-0.6716			18.8	-0.2505			18.8	-0.6238
18.83	-0.6551			18.83	-0.259	-0.777			18.83	-0.3353			18.83	-0.6769
18.86	-0.6543			18.86	-0.291933	-0.8758			18.86	-0.4193			18.86	-0.7218
18.88	-0.5945			18.88	-0.321567	-0.9647			18.88	-0.4992			18.88	-0.7564
18.91	-0.506			18.91	-0.346667	-1.04			18.91	-0.5724			18.91	-0.7798
18.94	-0.4318			18.94	-0.366333	-1.099			18.94	-0.6356			18.94	-0.791
18.97	-0.3747			18.97	-0.379667	-1.139			18.97	-0.6876			18.97	-0.7896
19	-0.3373			19	-0.386333	-1.159			19	-0.726			19	-0.7762
19.03	-0.3204			19.03	-0.386333	-1.159			19.03	-0.7499			19.03	-0.7512
19.05	-0.3243			19.05	-0.379667	-1.139			19.05	-0.7594			19.05	-0.7163
19.08	-0.3484			19.08	-0.367	-1.101			19.08	-0.7545			19.08	-0.6727
19.11	-0.3916			19.11	-0.349	-1.047			19.11	-0.736			19.11	-0.6225
19.14	-0.4521			19.14	-0.326133	-0.9784			19.14	-0.7053			19.14	-0.5674
19.17	-0.527			19.17	-0.299767	-0.8993			19.17	-0.6642			19.17	-0.5099
19.19	-0.6128			19.19	-0.2709	-0.8127			19.19	-0.6146			19.19	-0.4513
19.22	-0.6549			19.22	-0.240567	-0.7217			19.22	-0.5591			19.22	-0.3937
19.25	-0.6549			19.25	-0.2097	-0.6291			19.25	-0.4995			19.25	-0.3385
19.28	-0.6548			19.28	-0.179433	-0.5383			19.28	-0.4384			19.28	-0.2866
19.31	-0.6548			19.31	-0.150233	-0.4507			19.31	-0.3774			19.31	-0.239
19.33	-0.6065			19.33	-0.1228	-0.3684			19.33	-0.3181			19.33	-0.1959
19.36	-0.5123			19.36	-0.0976	-0.2928			19.36	-0.2617			19.36	-0.1575
19.39	-0.4223			19.39	-0.0745667	-0.2237			19.39	-0.2088			19.39	-0.124
19.42	-0.3391			19.42	-0.054	-0.162			19.42	-0.1601			19.42	-0.09455
19.45	-0.2622			19.45	-0.0356	-0.1068			19.45	-0.1151			19.45	-0.06901
19.48	-0.1924			19.47	-0.0192967	-0.05789			19.48	-0.07372			19.47	-0.04675
19.5	-0.1301			19.5	-0.00488333	-0.01465			19.5	-0.03603			19.5	-0.02732
19.53	-0.07421			19.53	0.00786333	0.02359			19.53	-0.0009412			19.53	-0.01016
19.56	-0.02483			19.56	0.0190967	0.05729			19.56	0.03153			19.56	0.00512
19.59	0.01904			19.59	0.0291867	0.08756			19.59	0.0617			19.59	0.01871
19.62	0.05807			19.62	0.0381667	0.1145			19.62	0.08989			19.62	0.0311
19.64	0.09245			19.64	0.0461	0.1383			19.64	0.1161			19.64	0.04225
19.67	0.1228			19.67	0.0530667	0.1592			19.67	0.1403			19.67	0.05239
19.7	0.1495			19.7	0.0591667	0.1775			19.7	0.1622			19.7	0.06129
19.73	0.1726			19.73	0.0644333	0.1933			19.73	0.1815			19.73	0.06907
19.76	0.1923			19.76	0.0686333	0.2059			19.76	0.1981			19.76	0.07555
19.78	0.2085			19.78	0.0718	0.2154			19.78	0.2115			19.78	0.0807
19.81	0.2212			19.81	0.074	0.222			19.81	0.2216			19.81	0.08439
19.84	0.2304			19.84	0.0751	0.2253			19.84	0.2283			19.84	0.08675
19.87	0.2361			19.87	0.0752333	0.2257			19.87	0.2315			19.87	0.08762
19.9	0.2384			19.9	0.0744	0.2232			19.9	0.2313			19.9	0.08712
19.92	0.2375			19.92	0.0726667	0.218			19.92	0.2278			19.92	0.08541
19.95	0.2335			19.95	0.0700333	0.2101			19.95	0.2214			19.95	0.08252
19.98	0.2269			19.98	0.0667333	0.2002			19.98	0.2125			19.98	0.07866
20.01	0.2177			20.01	0.0627667	0.1883			20.01	0.2014			20.01	0.074
20.04	0.2065			20.04	0.0583667	0.1751			20.04	0.1884			20.04	0.06876
20.07	0.1937			20.07	0.0536333	0.1609			20.07	0.1742			20.07	0.06302
20.09	0.1796			20.09	0.0486667	0.146			20.09	0.159			20.09	0.05711
20.12	0.1646			20.12	0.0436333	0.1309			20.12	0.1432			20.12	0.05098
20.15	0.1492			20.15	0.0386667	0.116			20.15	0.1274			20.15	0.04508
20.18	0.1337			20.18	0.0338667	0.1016			20.18	0.1116			20.18	0.03926
20.21	0.1185			20.21	0.02928	0.08784			20.21	0.09642			20.21	0.03383
20.23	0.1038			20.23	0.02502	0.07506			20.23	0.08196			20.23	0.02882
20.26	0.08996			20.26	0.02112	0.06336			20.26	0.06852			20.26	0.02429
20.29	0.0772			20.29	0.0176567	0.05297			20.29	0.05622			20.29	0.02027
20.32	0.06552			20.32	0.01463	0.04389			20.32	0.04512			20.32	0.01676
20.35	0.05522			20.35	0.0120367	0.03611			20.35	0.03521			20.35	0.01369
20.38	0.04615			20.38	0.00987	0.02961			20.38	0.0264			20.38	0.01123
20.4	0.0384			20.4	0.00805667	0.02417			20.4	0.01875			20.4	0.009094
20.43	0.03189			20.43	0.00659333	0.01978			20.43	0.01203			20.43	0.007405
20.46	0.02638			20.46	0.00543	0.01629			20.46	0.006203			20.46	0.005911
20.49	0.0219			20.49	0.00449667	0.01349			20.49	0.00121			20.49	0.004862
20.52	0.01828			20.52	0.00383333	0.0115			20.52	-0.003225			20.52	0.003949
20.54	0.01537			20.54	0.003209	0.009627			20.54	-0.007032			20.54	0.003289
20.57	0.0131			20.57	0.00280333	0.00841			20.57	-0.01042			20.57	0.002725
20.6	0.01133			20.6	0.00247	0.00741			20.6	-0.01348			20.6	0.002219
20.63	0.00991			20.63	0.00222	0.00666			20.63	-0.01619			20.63	0.001811
20.66	0.008766			20.66	0.00195933	0.005878			20.66	-0.0186			20.66	0.001596
20.68	0.007946			20.68	0.00175067	0.005252			20.68	-0.02087			20.68	0.001265
20.71	0.007343			20.71	0.00163533	0.004906			20.71	-0.0229			20.71	0.001186
20.74	0.006817			20.74	0.00140567	0.004217			20.74	-0.02475			20.74	0.000855
20.77	0.006369			20.77	0.001259	0.003777			20.77	-0.02648			20.77	0.0007567
20.8	0.005967			20.8	0.00108167	0.003245			20.8	-0.02804			20.8	0.0007747
20.83	0.00572			20.83	0.000945333	0.002836			20.83	-0.02946			20.83	0.0006764
20.85	0.005457			20.85	0.000788333	0.002365			20.85	-0.0307			20.85	0.0003066
20.88	0.005194			20.88	0.000559	0.001677			20.88	-0.03185			20.88	0.0003052
20.91	0.005086			20.91	0.000474667	0.001424			20.91	-0.03287			20.91	0.0003233
20.94	0.004854			20.94	0.000245067	0.0007352			20.94	-0.03373			20.94	0.0003413
20.97	0.004715			20.97	0.0001296	0.0003888			20.97	-0.03462			20.97	0.0003593
20.99	0.004406			20.99	-4.80667e-05	-0.0001442			20.99	-0.03526			20.99	0.0003774
21.02	0.004422			21.02	-0.000132433	-0.0003973			21.02	-0.03592			21.02	0.000376
21.05	0.004097			21.05	-0.000330833	-0.0009925			21.05	-0.03643			21.05	0.0002195
21.08	0.004036			21.08	-0.000353	-0.001059			21.08	-0.03691			21.08	0.0002181
21.11	0.003989			21.11	-0.000572	-0.001716			21.11	-0.03747			21.11	-3.534e-05
21.13	0.003665			21.13	-0.000615	-0.001845			21.13	-0.03762			21.13	2.088e-06
21.16	0.003665			21.16	-0.000668333	-0.002005			21.16	-0.0382			21.16	2.011e-05
21.19	0.003665			21.19	-0.000866667	-0.0026			21.19	-0.03832			21.19	-6.348e-07
21.22	0.003418			21.22	-0.000889	-0.002667			21.22	-0.03868			21.22	1.74e-05
21.25	0.003295			21.25	-0.000900667	-0.002702			21.25	-0.03905			21.25	3.543e-05
21.28	0.00331			21.28	-0.000933333	-0.0028			21.28	-0.03917			21.28	3.407e-05
21.3	0.003233			21.3	-0.00100733	-0.003022			21.3	-0.0393			21.3	5.21e-05
21.33	0.003032			21.33	-0.00111233	-0.003337			21.33	-0.03943			21.33	7.014e-05
21.36	0.002955			21.36	-0.00118633	-0.003559			21.36	-0.03962			21.36	8.817e-05
21.39	0.002956			21.39	-0.001188	-0.003564			21.39	-0.03996			21.39	0.0001062
21.42	0.002956			21.42	-0.00118933	-0.003568			21.42	-0.04019			21.42	0.0001242
21.44	0.0026			21.44	-0.00127367	-0.003821			21.44	-0.04039			21.44	0.0001423
21.47	0.002585			21.47	-0.00139967	-0.004199			21.47	-0.04053			21.47	0.0001603
21.5	0.002601			21.5	-0.001453	-0.004359			21.5	-0.04066			21.5	0.0001783
21.53	0.002616			21.53	-0.001475	-0.004425			21.53	-0.04078			21.53	0.0001964
21.56	0.002508			21.56	-0.00147667	-0.00443			21.56	-0.04086			21.56	0.0002144
21.58	0.002323			21.58	-0.00148833	-0.004465			21.58	-0.0409			21.58	0.0002324
21.61	0.002339			21.61	-0.00159367	-0.004781			21.61	-0.04095			21.61	0.0002505
21.64	0.002262			21.64	-0.00168833	-0.005065			21.64	-0.04094			21.64	0.0002685
21.67	0.002277			21.67	-0.00176233	-0.005287			21.67	-0.04096			21.67	0.0002865
21.7	0.002293			21.7	-0.00176367	-0.005291			21.7	-0.04111			21.7	0.0003046
21.72	0.002309			21.72	-0.00176533	-0.005296			21.72	-0.0412			21.72	0.0003226
21.75	0.002201			21.75	-0.00176667	-0.0053			21.75	-0.04132			21.75	0.0003406
21.78	0.002046			21.78	-0.00188233	-0.005647			21.78	-0.04145			21.78	0.0003587
21.81	0.002			21.81	-0.00190433	-0.005713			21.81	-0.04158			21.81	0.0003767
21.84	0.001954			21.84	-0.00203033	-0.006091			21.84	-0.0417			21.84	0.0002978
21.87	0.00197			21.87	-0.00205233	-0.006157			21.87	-0.04183			21.87	0.0002188
21.89	0.00197			21.89	-0.002054	-0.006162			21.89	-0.04196			21.89	0.0001399
21.92	0.001847			21.92	-0.002128	-0.006384			21.92	-0.04208			21.92	0.0001385
21.95	0.001615			21.95	-0.002285	-0.006855			21.95	-0.04221			21.95	9.838e-05
21.98	0.001615			21.98	-0.00233833	-0.007015			21.98	-0.04234			21.98	9.702e-05
22.01	0.001615			22.01	-0.00233967	-0.007019			22.01	-0.04246			22.01	3.748e-05
22.03	0.001585			22.03	-0.00235133	-0.007054			22.03	-0.04262			22.03	1.673e-05
22.06	0.001337			22.06	-0.00245667	-0.00737			22.06	-0.04287			22.06	7.355e-05
22.09	0.00126			22.09	-0.002624	-0.007872			22.09	-0.04309			22.09	0.000111
22.12	0.001276			22.12	-0.00262533	-0.007876			22.12	-0.04325			22.12	0.000129
22.15	0.001292			22.15	-0.00264767	-0.007943			22.15	-0.04351			22.15	0.000147
22.17	0.001106			22.17	-0.002732	-0.008196			22.17	-0.04369			22.17	0.0001651
22.2	0.0009518			22.2	-0.002889	-0.008667			22.2	-0.04382			22.2	0.0001637
22.23	0.0009211			22.23	-0.002911	-0.008733			22.23	-0.04395			22.23	0.0001623
22.26	0.0009214			22.26	-0.00291267	-0.008738			22.26	-0.04407			22.26	0.0001804
22.29	0.0008288			22.29	-0.00293467	-0.008804			22.29	-0.0442			22.29	0.0002566
22.32	0.0006125			22.32	-0.00316433	-0.009493			22.32	-0.04433			22.32	0.000294
22.34	0.0005663			22.34	-0.00319667	-0.00959			22.34	-0.04449			22.34	0.0002539
22.37	0.000582			22.37	-0.00319833	-0.009595			22.37	-0.04461			22.37	0.0002331
22.4	0.0005978			22.4	-0.00319967	-0.009599			22.4	-0.04479			22.4	0.0002318
22.43	0.0006135			22.43	-0.00320133	-0.009604			22.43	-0.04501			22.43	0.0002498
22.46	0.000459			22.46	-0.00323367	-0.009701			22.46	-0.04527			22.46	0.0004036
22.48	0.0002582			22.48	-0.00338	-0.01014			22.48	-0.04528			22.48	0.0003828
22.51	0.0002584			22.51	-0.00345333	-0.01036			22.51	-0.04558			22.51	0.0003427
22.54	0.0002587			22.54	-0.00348667	-0.01046			22.54	-0.04577			22.54	0.0003607
22.57	0.0002744			22.57	-0.00349	-0.01047			22.57	-0.04594			22.57	0.0003787
22.6	0.0002901			22.6	-0.00349	-0.01047			22.6	-0.04605			22.6	0.000358
22.62	0.0003059			22.62	-0.00349	-0.01047			22.62	-0.04619			22.62	0.000376
22.65	0.0003061			22.65	-0.00349333	-0.01048			22.65	-0.04632			22.65	0.0003941
22.68	0.0001826			22.68	-0.00349333	-0.01048			22.68	-0.04644			22.68	0.0004121
22.71	0.000121			22.71	-0.00349667	-0.01049			22.71	-0.04657			22.71	0.0004301
22.74	-4.892e-05			22.74	-0.00349667	-0.01049			22.74	-0.0467			22.74	0.0004481
22.77	-3.32e-05			22.77	-0.0035	-0.0105			22.77	-0.04682			22.77	0.0004662
22.79	-1.747e-05			22.79	-0.0035	-0.0105			22.79	-0.04695			22.79	0.0004842
22.82	-1.747e-06			22.82	-0.00351333	-0.01054			22.82	-0.04708			22.82	0.0005022
22.85	1.398e-05			22.85	-0.00350333	-0.01051			22.85	-0.0472			22.85	0.0005203
22.88	2.97e-05			22.88	-0.00350333	-0.01051			22.88	-0.04733			22.88	0.0005383
22.91	2.996e-05			22.91	-0.00352667	-0.01058			22.91	-0.04746			22.91	0.0005563
22.93	6.115e-05			22.93	-0.00351667	-0.01055			22.93	-0.04758			22.93	0.0005744
22.96	7.688e-05			22.96	-0.00358	-0.01074			22.96	-0.04771			22.96	0.0005924
22.99	6.166e-05			22.99	-0.00357333	-0.01072			22.99	-0.04783			22.99	0.0006104
23.02	0.0001083			23.02	-0.00354333	-0.01063			23.02	-0.04796			23.02	0.0006285
23.05	6.217e-05			23.05	-0.00358667	-0.01076			23.05	-0.04809			23.05	0.0006465
23.08	-0.0001077			23.08	-0.00365	-0.01095			23.08	-0.04821			23.08	0.0006645
23.1	-0.0001539			23.1	-0.00374333	-0.01123			23.1	-0.04834			23.1	0.0006826
23.13	-9.177e-05			23.13	-0.00376667	-0.0113			23.13	-0.04847			23.13	0.0007006
23.16	-0.0001225			23.16	-0.0038	-0.0114			23.16	-0.04859			23.16	0.0007186
23.19	-0.0001996			23.19	-0.0038	-0.0114			23.19	-0.04872			23.19	0.0007367
23.22	-0.0001838			23.22	-0.00380333	-0.01141			23.22	-0.04885			23.22	0.0007547
23.24	-0.0001836			23.24	-0.00380333	-0.01141			23.24	-0.04897			23.24	0.0007727
23.27	-0.0001678			23.27	-0.00380667	-0.01142			23.27	-0.0491			23.27	0.0007908
23.3	-0.0001521			23.3	-0.00380667	-0.01142			23.3	-0.04923			23.3	0.0008088
23.33	-0.0001364			23.33	-0.00382	-0.01146			23.33	-0.04935			23.33	0.0008268
23.36	-0.0001207			23.36	-0.00391333	-0.01174			23.36	-0.04948			23.36	0.0008449
23.38	-0.0001049			23.38	-0.00409	-0.01227			23.38	-0.04961			23.38	0.0008629
23.41	-8.922e-05			23.41	-0.00409333	-0.01228			23.41	-0.04973			23.41	0.0008809
23.44	-7.35e-05			23.44	-0.00409333	-0.01228			23.44	-0.04988			23.44	0.000899
23.47	-8.871e-05			23.47	-0.00409667	-0.01229			23.47	-0.05			23.47	0.000917
23.5	-4.205e-05			23.5	-0.00413667	-0.01241			23.5	-0.05011			23.5	0.000935
23.53	-2.632e-05			23.53	-0.00434667	-0.01304			23.53	-0.05024			23.53	0.0009531
23.55	-2.607e-05			23.55	-0.00438	-0.01314			23.55	-0.05038			23.55	0.0009711
23.58	-4.128e-05			23.58	-0.00438	-0.01314			23.58	-0.05051			23.58	0.0009891
23.61	-8.744e-05			23.61	-0.00439333	-0.01318			23.61	-0.05062			23.61	0.001007
23.64	-5.625e-05			23.64	-0.00452	-0.01356			23.64	-0.05075			23.64	0.001394
23.67	-0.0002571			23.67	-0.00466667	-0.014			23.67	-0.05092			23.67	0.001528
23.69	-7.12e-05			23.69	-0.00466667	-0.014			23.69	-0.051			23.69	0.001585
23.72	-0.0001638			23.72	-0.0047	-0.0141			23.72	-0.05114			23.72	0.001603
23.75	-8.618e-05			23.75	-0.00493	-0.01479			23.75	-0.0513			23.75	0.001621
23.78	-0.0001014			23.78	-0.00495	-0.01485			23.78	-0.05138			23.78	0.001639
23.81	-8.566e-05			23.81	-0.00497333	-0.01492			23.81	-0.0515			23.81	0.001657
23.83	3.836e-05			23.83	-0.00521333	-0.01564			23.83	-0.05167			23.83	0.001675
23.86	7.667e-06			23.86	-0.00523667	-0.01571			23.86	-0.05179			23.86	0.001693
23.89	0.0001317			23.89	-0.00527667	-0.01583			23.89	-0.05194			23.89	0.001711
23.92	0.0001938			23.92	-0.00549667	-0.01649			23.92	-0.05212			23.92	0.001671
23.95	0.0002095			23.95	-0.00552	-0.01656			23.95	-0.05222			23.95	0.001553
23.97	0.0002098			23.97	-0.00578	-0.01734			23.97	-0.05228			23.97	0.00128
24	0.000241			24	-0.00580333	-0.01741			24	-0.05239			24	0.001376
24.03	0.0002567			24.03	-0.00605333	-0.01816			24.03	-0.05253			24.03	0.001278
24.06	0.0002724			24.06	-0.00617667	-0.01853			24.06	-0.05264			24.06	0.001296
24.09	0.0002882			24.09	-0.00637667	-0.01913			24.09	-0.05282			24.09	0.001314
24.12	0.0003039			24.12	-0.00663667	-0.01991			24.12	-0.05295			24.12	0.001099
24.14	0.0003196			24.14	-0.00689667	-0.02069			24.14	-0.05315			24.14	0.0008262
24.17	0.0003353			24.17	-0.00719	-0.02157			24.17	-0.0532			24.17	0.0008442
24.2	0.0003511			24.2	-0.00755333	-0.02266			24.2	-0.05336			24.2	0.0003968
24.23	0.0003668			24.23	-0.00788667	-0.02366			24.23	-0.05365			24.23	0.0003567
24.26	0.0003825			24.26	-0.00832333	-0.02497			24.26	-0.05369			24.26	-3.257e-05
24.28	0.0003982			24.28	-0.00881333	-0.02644			24.28	-0.0539			24.28	-0.0002279
24.31	0.000414			24.31	-0.00944667	-0.02834			24.31	-0.05413			24.31	-0.0006365
24.34	0.0004297			24.34	-0.0101	-0.0303			24.34	-0.05433			24.34	-0.001103
24.37	0.0004454			24.37	-0.0108667	-0.0326			24.37	-0.05447			24.37	-0.001589
24.4	0.0004611			24.4	-0.0117	-0.0351			24.4	-0.05463			24.4	-0.002095
24.42	0.0004769			24.42	-0.0126533	-0.03796			24.42	-0.05476			24.42	-0.002562
24.45	0.0004926			24.45	-0.01369	-0.04107			24.45	-0.05497			24.45	-0.003261
24.48	0.0004			24.48	-0.0148533	-0.04456			24.48	-0.05526			24.48	-0.003786
24.51	0.0002301			24.51	-0.01616	-0.04848			24.51	-0.05561			24.51	-0.004369
24.54	0.000153			24.54	-0.01752	-0.05256			24.54	-0.05574			24.54	-0.00503
24.57	0.0001378			24.57	-0.0190333	-0.0571			24.57	-0.0562			24.57	-0.00573
24.59	0.0001381			24.59	-0.0206633	-0.06199			24.59	-0.05646			24.59	-0.006216
24.62	-9.374e-05			24.62	-0.0223733	-0.06712			24.62	-0.05673			24.62	-0.006838
24.65	-0.0002327			24.65	-0.02422	-0.07266			24.65	-0.05719			24.65	-0.007402
24.68	-0.0003098			24.68	-0.02613	-0.07839			24.68	-0.05764			24.68	-0.007926
24.71	-0.0006035			24.71	-0.02812	-0.08436			24.71	-0.05793			24.71	-0.008413
24.73	-0.0006032			24.73	-0.0302033	-0.09061			24.73	-0.05845			24.73	-0.008821
24.76	-0.0006649			24.76	-0.03236	-0.09708			24.76	-0.059			24.76	-0.009249
24.79	-0.0009585			24.79	-0.0345667	-0.1037			24.79	-0.05932			24.79	-0.0096
24.82	-0.0009738			24.82	-0.0368	-0.1104			24.82	-0.05983			24.82	-0.009737
24.85	-0.001159			24.85	-0.0391333	-0.1174			24.85	-0.06036			24.85	-0.009874
24.88	-0.001228			24.88	-0.0403667	-0.1211			24.88	-0.0605			24.88	-0.01023
24.9	-0.001228			24.9	-0.0403667	-0.1211			24.9	-0.0605			24.9	-0.01023
24.93	-0.001228			24.93	-0.0403667	-0.1211			24.93	-0.0605			24.93	-0.01023
24.96	-0.001228			24.96	-0.0403667	-0.1211			24.96	-0.0605			24.96	-0.01023
24.99	-0.001228			24.99	-0.0403667	-0.1211			24.99	-0.0605			24.99	-0.01023
