# Supplementary material for: Dynamin 1xA interacts with Endophilin A1 via its spliced long C-terminus for ultrafast endocytosis
Source: EMBO J. 2024 Jun 21;43(16):3327–57. doi: 10.1038/s44318-024-00145-x (PMC11329700; doi:10.1038/s44318-024-00145-x)
Supplement: Supplementary file 6 — Source data Fig. 4 [file 44318_2024_145_MOESM6_ESM.zip]

Archive with 76 entries (70 files):
- Source_data_Figure_4/4A/
- Source_data_Figure_4/4A/1_Dyn1xA-GFP-AF594.tif
- Source_data_Figure_4/4A/1_EndoA1-mC-Atto647.tif
- Source_data_Figure_4/4A/1_Merged.tif
- Source_data_Figure_4/4A/1_Original_image_Decon_Dyn1xA-GFP-AF594_EndoA1-mC-Atto647_STED.tif
- Source_data_Figure_4/4A/2_Dyn1xA-GFP-AF594.tif
- Source_data_Figure_4/4A/2_EndoA1-mC-Atto647.tif
- Source_data_Figure_4/4A/2_Merged.tif
- Source_data_Figure_4/4A/2_Original_image_Decon_Dyn1xA-GFP-AF594_EndoA1-mC-Atto647_STED.tif
- Source_data_Figure_4/4A/3_Dyn1xA-GFP-AF594.tif
- Source_data_Figure_4/4A/3_EndoA1-mC-Atto647.tif
- Source_data_Figure_4/4A/3_Merged.tif
- Source_data_Figure_4/4A/3_Original_image_Decon_Dyn1xA-GFP-AF594_EndoA1-mC-Atto647_STED.tif
- Source_data_Figure_4/4B/
- Source_data_Figure_4/4B/1_Dyn1xA-mC-Atto647.tif
- Source_data_Figure_4/4B/1_EndoA2-GFP-AF594.tif
- Source_data_Figure_4/4B/1_Merged.tif
- Source_data_Figure_4/4B/1_Original_image_Decon_Dyn1xA-mC-Atto647_EndoA2-GFP-AF594_STED.tif
- Source_data_Figure_4/4B/2_Dyn1xA-mC-Atto647.tif
- Source_data_Figure_4/4B/2_EndoA2-GFP-AF594.tif
- Source_data_Figure_4/4B/2_Merged.tif
- Source_data_Figure_4/4B/2_Original_image_Decon_Dyn1xA-mC-Atto647_EndoA2-GFP-AF594_STED.tif
- Source_data_Figure_4/4B/3_Dyn1xA-mC-Atto647.tif
- Source_data_Figure_4/4B/3_EndoA2-GFP-AF594.tif
- Source_data_Figure_4/4B/3_Merged.tif
- Source_data_Figure_4/4B/3_Original_image_Decon_Dyn1xA-mC-Atto647_EndoA2-GFP-AF594_STED.tif
- Source_data_Figure_4/4E/
- Source_data_Figure_4/4E/Dyn1xA/
- Source_data_Figure_4/4E/Dyn1xA/1_aBassoon-AF594.tif
- Source_data_Figure_4/4E/Dyn1xA/1_Dyn1xA-GFP-Atto647.tif
- Source_data_Figure_4/4E/Dyn1xA/1_Dyn1xA-GFP-Atto647_CONFOCAL.tif
- Source_data_Figure_4/4E/Dyn1xA/1_Merged.tif
- Source_data_Figure_4/4E/Dyn1xA/1_Original_image_Decon_Dyn1xA-GFP-Atto647_aBassoon-AF594_STED.tif
- Source_data_Figure_4/4E/Dyn1xA/2_aBassoon-AF594.tif
- Source_data_Figure_4/4E/Dyn1xA/2_Dyn1xA-GFP-Atto647.tif
- Source_data_Figure_4/4E/Dyn1xA/2_Dyn1xA-GFP-Atto647_CONFOCAL.tif
- Source_data_Figure_4/4E/Dyn1xA/2_Merged.tif
- Source_data_Figure_4/4E/Dyn1xA/2_Original_image_Decon_Dyn1xA-GFP-Atto647_aBassoon-AF594_STED.tif
- Source_data_Figure_4/4E/Dyn1xA/3_aBassoon-AF594.tif
- Source_data_Figure_4/4E/Dyn1xA/3_Dyn1xA-GFP-Atto647.tif
- Source_data_Figure_4/4E/Dyn1xA/3_Dyn1xA-GFP-Atto647_CONFOCAL.tif
- Source_data_Figure_4/4E/Dyn1xA/3_Merged.tif
- Source_data_Figure_4/4E/Dyn1xA/3_Original_image_Decon_Dyn1xA-GFP-Atto647_aBassoon-AF594_STED.tif
- Source_data_Figure_4/4E/Dyn1xA-R846A/
- Source_data_Figure_4/4E/Dyn1xA-R846A/1_aBassoon-AF594.tif
- Source_data_Figure_4/4E/Dyn1xA-R846A/1_Dyn1xA-R846A-GFP-Atto647.tif
- Source_data_Figure_4/4E/Dyn1xA-R846A/1_Dyn1xA-R846A-GFP-Atto647_CONFOCAL.tif
- Source_data_Figure_4/4E/Dyn1xA-R846A/1_Merged.tif
- Source_data_Figure_4/4E/Dyn1xA-R846A/1_Original_image_Decon_Dyn1xA-R846A-GFP-Atto647_aBassoon-AF594_STED.tif
- Source_data_Figure_4/4E/Dyn1xA-R846A/2_aBassoon-AF594.tif
- Source_data_Figure_4/4E/Dyn1xA-R846A/2_Dyn1xA-R846A-GFP-Atto647.tif
- Source_data_Figure_4/4E/Dyn1xA-R846A/2_Dyn1xA-R846A-GFP-Atto647_CONFOCAL.tif
- Source_data_Figure_4/4E/Dyn1xA-R846A/2_Merged.tif
- Source_data_Figure_4/4E/Dyn1xA-R846A/2_Original_image_Decon_Dyn1xA-R846A-GFP-Atto647_aBassoon-AF594_STED.tif
- Source_data_Figure_4/4E/Dyn1xA-R846A/3_aBassoon-AF594.tif
- Source_data_Figure_4/4E/Dyn1xA-R846A/3_Dyn1xA-R846A-GFP-Atto647.tif
- Source_data_Figure_4/4E/Dyn1xA-R846A/3_Dyn1xA-R846A-GFP-Atto647_CONFOCAL.tif
- Source_data_Figure_4/4E/Dyn1xA-R846A/3_Merged.tif
- Source_data_Figure_4/4E/Dyn1xA-R846A/3_Original_image_Decon_Dyn1xA-R846A-GFP-Atto647_aBassoon-AF594_STED.tif
- Source_data_Figure_4/4E/Dyn1xA-S851D-857D/
- Source_data_Figure_4/4E/Dyn1xA-S851D-857D/1_aBassoon-AF594_STED.tif
- Source_data_Figure_4/4E/Dyn1xA-S851D-857D/1_Dyn1xA-S851D-857D-GFP-Atto647.tif
- Source_data_Figure_4/4E/Dyn1xA-S851D-857D/1_Dyn1xA-S851D-857D-GFP-Atto647_CONFOCAL.tif
- Source_data_Figure_4/4E/Dyn1xA-S851D-857D/1_Merged.tif
- Source_data_Figure_4/4E/Dyn1xA-S851D-857D/1_Original_image_Decon_Dyn1xA-S851D-857D-GFP-Atto647_aBassoon-AF594_STED.tif
- Source_data_Figure_4/4E/Dyn1xA-S851D-857D/2_aBassoon-AF594_STED.tif
- Source_data_Figure_4/4E/Dyn1xA-S851D-857D/2_Dyn1xA-S851D-857D-GFP-Atto647.tif
- Source_data_Figure_4/4E/Dyn1xA-S851D-857D/2_Dyn1xA-S851D-857D-GFP-Atto647_CONFOCAL.tif
- Source_data_Figure_4/4E/Dyn1xA-S851D-857D/2_Merged.tif
- Source_data_Figure_4/4E/Dyn1xA-S851D-857D/2_Original_image_Decon_Dyn1xA-S851D-857D-GFP-Atto647_aBassoon-AF594_STED.tif
- Source_data_Figure_4/4E/Dyn1xA-S851D-857D/3_aBassoon-AF594_STED.tif
- Source_data_Figure_4/4E/Dyn1xA-S851D-857D/3_Dyn1xA-S851D-857D-GFP-Atto647.tif
- Source_data_Figure_4/4E/Dyn1xA-S851D-857D/3_Dyn1xA-S851D-857D-GFP-Atto647_CONFOCAL.tif
- Source_data_Figure_4/4E/Dyn1xA-S851D-857D/3_Merged.tif
- Source_data_Figure_4/4E/Dyn1xA-S851D-857D/3_Original_image_Decon_Dyn1xA-S851D-857D-GFP-Atto647_aBassoon-AF594_STED.tif
- Source_data_Figure_4/source data_Figure_4C_4D_4F_4G.xlsx
