# Supplementary material for: Dynamin 1xA interacts with Endophilin A1 via its spliced long C-terminus for ultrafast endocytosis
Source: EMBO J. 2024 Jun 21;43(16):3327–57. doi: 10.1038/s44318-024-00145-x (PMC11329700; doi:10.1038/s44318-024-00145-x)
Supplement: Supplementary file 6 — Source data Fig. 4 [file 44318_2024_145_MOESM6_ESM.zip › Source_data_Figure_4/source data_Figure_4C_4D_4F_4G.xlsx]

## Sheet: Sheet1
Figure 4C	Endophilin A1			Figure 4D	1st round (43 synapses)	2nd round (42 synapses)		Figure4F	Dyn1xA wild-type		Dyn1xA S851/857D		Dyn1xA R846A
Bin center	1st round (43 synapses)	2nd round (42 synapses)		Dyn1xA puncta with EndoA1	0.736842	0.630872		Bin edge	1st round (33 synapses)	2nd round (48 synapses)	1st round (43 synapses)	2nd round (52 synapses)	1st round (48 synapses)	2nd round (46 synapses)
-150	0	0		Dyn1xA puncta with EndoA2	0.685121	0.653543		-200	0	0	0	0	0	0
-100	0.0460526	0.033557						-150	0	0	0	0	0	0
-50	0.407895	0.389262						-100	0.0708661	0.057971	0.0275229	0.00806452	0.0314465	0.00465116
0	0.736842	0.630872						-50	0.204724	0.217391	0.119266	0.0645161	0.113208	0.0697674
50	0.875	0.818792						0	0.299213	0.289855	0.146789	0.169355	0.18239	0.0976744
100	0.940789	0.879195						50	0.267717	0.268116	0.12844	0.193548	0.188679	0.167442
150	0.993421	0.932886						100	0.0866142	0.0869565	0.110092	0.125	0.176101	0.15814
200	1	0.979866						150	0.0472441	0.0434783	0.12844	0.153226	0.081761	0.116279
250	1	0.986577						200	0.00787402	0.0289855	0.0733945	0.0967742	0.0943396	0.0930233
300	1	0.993289						250	0.00787402	0.00724638	0.0733945	0.0604839	0.0440252	0.116279
350	1	1						300	0	0	0.0550459	0.0443548	0.0377358	0.0651163
Kolmogorov-Smirnov test	P = 0.4611							350	0.00787402	0	0.0366972	0.0322581	0.0251572	0.0604651
								400	0	0	0.0366972	0.0403226	0	0.0325581
Figure 4C	Endophilin A2							450	0	0	0.0366972	0.00806452	0.00628931	0.0139535
Bin center	1st round (32 synapses)	2nd round (32 synapses)						500	0	0	0.00917431	0	0.00628931	0
-350	0.00346021	0						550	0	0	0	0	0	0
-300	0.00346021	0
-250	0.00692042	0
-200	0.0138408	0
-150	0.0346021	0						Figure4G	Dyn1xA wild-type		Dyn1xA S851/857D		Dyn1xA R846A
-100	0.16955	0.0393701						Bin center	1st round (33 synapses)	2nd round (48 synapses)	1st round (43 synapses)	2nd round (52 synapses)	1st round (48 synapses)	2nd round (46 synapses)
-50	0.439446	0.385827						-100	0.0211268	0.0217391	0.016	0	0.00534759	0
0	0.685121	0.653543						-50	0.140845	0.166667	0.072	0.0282258	0.0962567	0.0232558
50	0.844291	0.897638						0	0.429577	0.391304	0.216	0.149194	0.208556	0.12093
100	0.930796	0.944882						50	0.71831	0.73913	0.384	0.334677	0.385027	0.237209
150	0.968858	0.984252						100	0.901408	0.876812	0.472	0.504032	0.572193	0.423256
200	0.986159	0.984252						150	0.964789	0.949275	0.576	0.653226	0.684492	0.548837
250	0.99654	1						200	0.985915	0.985507	0.72	0.766129	0.786096	0.674419
300	1	1						250	0.992958	1	0.792	0.83871	0.887701	0.75814
350	1	1						300	0.992958	1	0.832	0.895161	0.925134	0.869767
Kolmogorov-Smirnov test	P = 0.3752							350	1	1	0.88	0.927419	0.957219	0.930233
								400	1	1	0.92	0.959677	0.973262	0.967442
								450	1	1	0.96	0.995968	0.983957	0.986047
								500	1	1	0.976	0.995968	0.983957	0.995349
								550	1	1	0.984	1	0.989305	1
								600	1	1	0.992	1	0.994652	1
								650	1	1	1	1	0.994652	1
								700	1	1	1	1	1	1
								Kolmogorov-Smirnov test	P = 0.9993		P = 0.6994		P=0.7344
								Figure 4G			Kolmogorov-Smirnov test
								Dyn1xA wild-type vs Dyn1xA S851/857D				P = 0.0427
								Dyn1xA wild-type vs Dyn1xA R846A				P = 0.0190
								Dyn1xA S851/857D vs Dyn1xA R846A				P = 0.9952
