# Supplementary material for: Dynamin 1xA interacts with Endophilin A1 via its spliced long C-terminus for ultrafast endocytosis
Source: EMBO J. 2024 Jun 21;43(16):3327–57. doi: 10.1038/s44318-024-00145-x (PMC11329700; doi:10.1038/s44318-024-00145-x)
Supplement: Supplementary file 7 — Source data Fig. 5 [file 44318_2024_145_MOESM7_ESM.zip]

Archive with 26 entries (21 files):
- Source_data_Figure_5/5A/
- Source_data_Figure_5/5A/c2182_recapture_002_(wild type 1s).tif
- Source_data_Figure_5/5A/j1897_022_16_(wild type 100ms).tif
- Source_data_Figure_5/5A/t8002_084_16_(wild type 10s).tif
- Source_data_Figure_5/5A/w2962_087_16_(wild type no stim).tif
- Source_data_Figure_5/5B/
- Source_data_Figure_5/5B/f0920_recapture_001_(Dyn1KO 1s).tif
- Source_data_Figure_5/5B/g3139_recaptured_(Dyn1KO 100ms).TIF
- Source_data_Figure_5/5B/h3068_024_16_(Dyn1KO no stim).tif
- Source_data_Figure_5/5B/m6031_recapture_001_(Dyn1KO 10s).tif
- Source_data_Figure_5/5C/
- Source_data_Figure_5/5C/a8902_recaptured_16_(Dyn1KO +Dyn1xA OE no stim).TIF
- Source_data_Figure_5/5C/d5087_recaptured_16_(Dyn1KO +dyn1xA OE 1s).tif
- Source_data_Figure_5/5C/i8720_075_16_(Dyn1KO +dyn1xA OE 100ms).tif
- Source_data_Figure_5/5C/s6603_103_16_(Dyn1KO +dyn1xA OE 1s).tif
- Source_data_Figure_5/5D/
- Source_data_Figure_5/5D/h7300_102_(Dyn1KO +Dyn1xA-S851D-857D 100ms).tif
- Source_data_Figure_5/5D/o2781_003_16_(Dyn1KO +Dyn1xA-S851D-857D 1s).tif
- Source_data_Figure_5/5D/p7320_090_16_(Dyn1KO +Dyn1xA-S851D-857D 10s).tif
- Source_data_Figure_5/5D/y1692_006_16_(Dyn1KO +Dyn1xA-S851D-857D no stim).tif
- Source_data_Figure_5/5E/
- Source_data_Figure_5/5E/b6120_024_16_(Dyn1KO +Dyn1xA-R846A 10s).tif
- Source_data_Figure_5/5E/d8035_078_16_(Dyn1KO +Dyn1xA-R846A 100ms).tif
- Source_data_Figure_5/5E/f6623_099_16_(Dyn1KO +Dyn1xA-R846A 1s).tif
- Source_data_Figure_5/5E/y8340_057_16_(Dyn1KO +Dyn1xA-R846A no stim).tif
- Source_data_Figure_5/source data_Figure_5F-P.xlsx
