# Supplementary material for: Dynamin 1xA interacts with Endophilin A1 via its spliced long C-terminus for ultrafast endocytosis
Source: EMBO J. 2024 Jun 21;43(16):3327–57. doi: 10.1038/s44318-024-00145-x (PMC11329700; doi:10.1038/s44318-024-00145-x)
Supplement: Supplementary file 7 — Source data Fig. 5 [file 44318_2024_145_MOESM7_ESM.zip › Source_data_Figure_5/source data_Figure_5F-P.xlsx]

## Sheet: Sheet1
Wild-type (Figure 5F)		Pits			LEV			endosome			SV			endosme+LEV
condition (number of presynapses examined)	Mean	SEM	N	Mean	SEM	N	Mean	SEM	N	Mean	SEM	N	Mean	SEM	N
No stim (206)	0	0.01636	2	0	0.009637	2	0	0	2	0	0.03278	2	0	0.004819	2
100 ms (198)	0.10335	0.02901	2	0.05129	0.01826	2	0.0202	0.01002	2	0	0.01885	2	0.07149	0.01414	2
1 s (242)	0	0.0108	2	0.10868	0.02153	2	0.04545	0.01342	2	0	0.0275	2	0.15413	0.017475	2
10 s (203)	0	0.01192	2	0.00028	0.009779	2	0.0197	0.009779	2	0.2353	0.03518	2	0.01998	0.009779	2
Dyn1KO (Figure 5G)		Pits			LEV			endosome			SV			endosme+LEV
condition (number of presynapses examined)	Mean	SEM	N	Mean	SEM	N	Mean	SEM	N	Mean	SEM	N	Mean	SEM	N
No stim (201)	0	0.01608	2	0	0.01382	2	0	0.008574	2	0	0.03333	2	0	0.011197	2
100 ms (203)	0.24577	0.03226	2	0	0.01091	2	0.01463	0.01192	2	0	0.02531	2	0	0.011415	2
1 s (198)	0.21297	0.03154	2	0	0.008703	2	0	0.005051	2	0	0.02887	2	0	0.006877	2
10 s (204)	0.20997	0.03096	2	0	0.01196	2	0.00468	0.009731	2	0	0.02415	2	0	0.010846	2
Dyn1KO + Dyn1xA OEx (Figure 5H)		Pits			LEV			endosome			SV			endosme+LEV
condition (number of presynapses examined)	Mean	SEM	N	Mean	SEM	N	Mean	SEM	N	Mean	SEM	N	Mean	SEM	N
No stim (198)	0	0.01484	2	0	0.01221	2	0	0.005051	2	0	0.03095	2	0	0.008631	2
100 ms (203)	0.17625	0.02923	2	0.03374	0.01723	2	0.063919	0.01783	2	0	0.03032	2	0.097659	0.01753	2
1 s (205)	0	0.01434	2	0.1014	0.02467	2	0.082749	0.01981	2	0.0158	0.03102	2	0.184149	0.02224	2
10 s (199)	0	0.007089	2	0.03503	0.01756	2	0.115549	0.02314	2	0.255	0.03761	2	0.150579	0.02035	2
Dyn1KO + Dyn1xA S851/857D OEx (Figure 5I)		Pits			LEV			endosome			SV			endosme+LEV
condition (number of presynapses examined)	Mean	SEM	N	Mean	SEM	N	Mean	SEM	N	Mean	SEM	N	Mean	SEM	N
No stim (199)	0	0.009974	2	0	0.01756	2	0	0.007089	2	0	0.03018	2	0	0.012325	2
100 ms (194)	0.2137	0.02993	2	0	0.004975	2	0	0.007018	2	0	0.02769	2	0	0.005997	2
1 s (197)	0.1706	0.02921	2	0	0.01514	2	0	0.005155	2	0	0.0253	2	0	0.010148	2
10 s (203)	0.1982	0.02951	2	0	0.01322	2	0	0.01322	2	0	0.02601	2	0	0.01322	2
Dyn1KO + Dyn1xA R846A OEx (Figure 5J)		Pits			LEV			endosome			SV			endosme+LEV
condition (number of presynapses examined)	Mean	SEM	N	Mean	SEM	N	Mean	SEM	N	Mean	SEM	N	Mean	SEM	N
No stim (203)	0	0.01783	2	0	0.01896	2	0	0.01448	2	0	0.03032	2	0	0.01672	2
100 ms (195)	0.14643	0.02951	2	0	0.007234	2	0	0.007234	2	0	0.03001	2	0	0.007234	2
1 s (203)	0.17733	0.03032	2	0	0.01659	2	0	0.01887	2	0	0.0285	2	0	0.01773	2
10 s (200)	0.16103	0.02983	2	0	0.01545	2	0	0.008617	2	0	0.02723	2	0	0.012034	2
number pits at 1 s post stimulus (Figure 5K)		Pits
condition (number of presynapses examined)	Mean	SEM	N
wild type	0	0.0108	2
Dyn1 KO (198)	0.21297	0.03154	2
Dyn1xA OEx (205)	0	0.01434	2
Dyn1xA S851/857D OEx (197)	0.1706	0.02921	2
Dyn1xA S851/857D OEx (203)	0.17733	0.03032	2
number LV&endosomes at 1 s post stimulus (Figure 5L)		LEV+endosomes
condition (number of presynapses examined)	Mean	SEM	N
wild type	0.19448	0.02189	2
Dyn1 KO (198)	0	0.006877	2
Dyn1xA OEx (205)	0.184149	0.02224	2
Dyn1xA S851/857D OEx (197)	0	0.010148	2
Dyn1xA S851/857D OEx (203)	0	0.01773	2
Pit width (Figure 5M)	Wild-type			Dyn1KO			Dyn1KO + Dyn1xA			Dyn1KO + dyn1xA-S851/857D			Dyn1KO + Dyn1xA-R846A
	100 ms	1 s	10 s	100 ms	1 s	10 s	100 ms	1 s	10 s	100 ms	1 s	10 s	100 ms	1 s	10 s
Number of values	33	8	7	87	59	62	56	9	2	55	39	50	60	62	52
Mean	61.65	70.47	66.44	88.79	61.4	54.49	57.11	67.47	39.02	85.67	82.61	94.71	91.05	74.89	77.51
Std. Error of Mean	3.982	7.538	8.945	3.275	2.787	3.168	2.68	5.521	9.932	3.191	4.304	4.178	4.118	3.403	4.301
Lower 95% CI of mean	53.54	52.64	44.55	82.28	55.82	48.15	51.74	54.74	-87.17	79.27	73.89	86.32	82.8	68.09	68.87
Upper 95% CI of mean	69.76	88.29	88.32	95.3	66.98	60.82	62.48	80.2	165.2	92.07	91.32	103.1	99.29	81.7	86.14
Pit depth (Figure 5N)	Wild-type			Dyn1KO			Dyn1KO + Dyn1xA			Dyn1KO + dyn1xA-S851/857D			Dyn1KO + Dyn1xA-R846A
	100 ms	1 s	10 s	100 ms	1 s	10 s	100 ms	1 s	10 s	100 ms	1 s	10 s	100 ms	1 s	10 s
Number of values	33	8	7	87	59	62	56	9	2	55	39	50	60	62	52
Mean	36.74	29.1	30.73	27.62	32.15	31.91	39.39	30.72	18.3	28.78	31.9	37.59	32.12	31.08	30.02
Std. Error of Mean	2.504	5.107	4.128	1.792	2.108	2	2.293	6.243	1.622	2.805	3.242	3.2	3.531	1.83	2.887
Lower 95% CI of mean	29.23	17.41	21.32	19.71	24.92	23.52	32.56	14.4	5.891	18.09	19.28	26.39	19.47	24.9	19.89
Upper 95% CI of mean	39.34	39.39	39.99	26.41	32.66	32.48	40.46	44.68	56.38	27.7	32.74	37.62	29.54	31.55	29.54
Pit width time course (Figure 5O)	Wild-type			Dyn1KO
	100 ms			100 ms	1 s	10 s
Number of values	33			87	59	62
Mean	57.9264			83.735	58.1495	52.4981
Lower 95% CI of mean	51.0673			77.7345	53.371	47.2962
Upper 95% CI of mean	65.7068			90.1986	63.3558	58.2722
Pit depth time course (Figure 5P)	Wild-type			Dyn1KO
	100 ms			100 ms	1 s	10 s
Number of values	33			87	59	62
Mean	33.9093			22.8155	28.5267	27.6401
Lower 95% CI of mean	29.2314			19.71	24.92	23.52
Upper 95% CI of mean	39.3357			26.4146	32.6552	32.4833
