# Supplementary material for: Dynamin 1xA interacts with Endophilin A1 via its spliced long C-terminus for ultrafast endocytosis
Source: EMBO J. 2024 Jun 21;43(16):3327–57. doi: 10.1038/s44318-024-00145-x (PMC11329700; doi:10.1038/s44318-024-00145-x)
Supplement: Supplementary file 8 — Source data Fig. 6 [file 44318_2024_145_MOESM8_ESM.zip]

Archive with 1 entries (1 files):
- Source_data_Figure_6/source data_Figure_6A-E.xlsx
