# Supplementary material for: Dynamin 1xA interacts with Endophilin A1 via its spliced long C-terminus for ultrafast endocytosis
Source: EMBO J. 2024 Jun 21;43(16):3327–57. doi: 10.1038/s44318-024-00145-x (PMC11329700; doi:10.1038/s44318-024-00145-x)
Supplement: Supplementary file 8 — Source data Fig. 6 [file 44318_2024_145_MOESM8_ESM.zip › Source_data_Figure_6/source data_Figure_6A-E.xlsx]

## Sheet: Figure 6A
wild type
Time (sec)	normalized fluoresence changes over the time course
0	-0.02555	0.057949	0.163143	-0.01565	0.05606	0.241651	-0.04358	0.178592	0.071473	-0.02467	0.013287	0.158688	0.217381	0.222213	0.184873	0.132903	0.214689	0.031613	0.186733	-0.04742	-0.04747	-0.00837	0.052683	0.159123	0.042801	0.041247	0.067895	-0.00185	0.103577	0.009467	0.11801	0.104115	0.050636	0.114789	0.044922	0.04591	0.019161	0.102437	-0.11336	0.095193	0.256169	0.100561	0.14249	0.054216	0.188805	0.341512	0.058982	0.061539	0.181662
0.5	0.084029	0.110442	0.05725	0.111402	0.04069	0.082603	-0.04442	0.206238	-0.07756	0.076531	0.065038	0.011248	0.213265	-0.0098	-0.08122	-0.07824	0.097051	0.14862	0.285139	0.03431	-0.02402	-0.02989	0.046597	0.013983	0.001639	0.028348	0.039721	-0.03063	0.082897	0.037084	0.120728	-0.02751	0.001534	0.113729	0.04314	0.03297	-0.21741	-0.09173	0.018448	0.057764	0.1167	0.17068	-0.17175	0.056634	0.005112	0.12896	0.086691	0.017973	0.18043
1	0.035271	0.022229	0.106911	0.160987	0.100621	0.176756	-0.02786	0.106243	-0.03735	0.037647	0.231691	-0.02938	0.136483	-0.00014	-0.18643	-0.02977	0.089849	0.209087	0.079024	-0.23501	-0.03873	-0.03525	0.047465	0.045567	0.046406	0.021391	0.033625	-0.04052	0.062778	0.004389	-0.00913	0.042415	-0.06404	0.107591	0.024495	0.035834	-0.06359	0.045077	-0.04886	0.033391	0.045779	0.012538	-0.15845	-0.1035	0.004591	0.196767	0.112041	0.036953	0.08277
1.5	0.021912	0.085153	-0.03192	-0.03295	0.124755	0.1037	-0.01178	0.177109	0.047878	0.000465	0.081041	-0.0617	0.174176	0.006828	-0.3863	0.031041	0.032041	0.23796	-0.09152	-0.1608	-0.04047	0.026375	0.045951	0.050434	-0.00533	0.013933	0.09468	-0.02434	0.077905	0.035685	0.021521	-0.01277	0.026628	0.087388	0.039976	0.039702	-0.15535	0.101199	-0.06781	0.055643	0.108784	-0.06382	-0.10949	-0.06622	0.026138	-0.07429	0.057617	0.018997	0.09545
2	0.070344	0.056739	0.135167	0.093698	0.195245	0.119664	0.013905	0.084378	-0.04044	-0.20674	0.133912	-0.0506	0.059617	0.07665	0.029007	0.038998	0.009502	0.287173	0.18204	-0.06283	-0.05411	0.000156	0.032319	0.046502	0.014957	-0.10137	0.040922	-0.01184	0.061395	-0.03469	-0.02141	0.011582	-0.03474	0.082718	0.00286	0.019222	-0.02246	0.004226	-0.08807	-0.04472	0.072812	-0.00487	-0.10437	-0.03739	0.085697	0.081588	0.046507	0.016354	0.039141
2.5	0.00046	0.027722	0.157789	0.075526	0.173879	0.064004	-0.06899	0.040665	0.048572	-0.03625	0.09171	-0.118	0.064991	0.146356	-0.06629	-0.01703	0.0925	0.142337	-0.08637	-0.05558	0.001072	0.020068	0.028763	0.102064	0.044454	-0.19758	0.048022	-0.00425	0.045811	0.026769	0.027302	-0.01911	-0.04954	0.048382	0.014375	-0.0273	-0.00023	0.020087	-0.06439	0.082287	0.007701	0.117644	-0.07974	-0.15812	0.16551	-0.11009	0.055264	-0.01395	0.048673
3	0.009984	0.022502	0.019618	-0.06334	0.090851	0.011446	-0.01452	0.047307	-0.25908	-0.1821	0.132931	-0.03499	0.12007	0.142004	-0.06383	-0.06245	-0.08836	0.220805	0.057519	-0.0213	-0.04182	0.000435	0.025486	0.028451	0.00403	-0.15234	0.045742	-0.02784	0.053861	0.010648	0.01224	-0.01888	-0.09402	0.079598	0.063396	-0.03808	-0.03963	0.004872	-0.01742	0.059859	-0.00879	0.051174	-0.07632	0.014246	0.069422	-0.23154	0.042713	-0.00194	0.051592
3.5	-0.03976	-0.02834	-0.10497	-0.13409	0.091978	0.080402	0.039491	0.036811	-0.06485	-0.11091	0.120194	-0.16015	0.02193	0.021569	-0.0977	-0.02171	0.003406	0.118951	0.075062	0.04533	-0.02216	-0.00362	0.030713	0.019317	0.021632	-0.09115	0.034285	-0.02318	0.034859	-0.00247	-0.06609	-0.0069	-0.09831	0.05668	-0.01288	-0.01765	-0.26767	-0.0767	0.055007	-0.00187	0.021465	0.041559	-0.0325	-0.1394	0.07917	-0.00288	0.067709	-0.02453	0.071704
4	0	0	0	0	0	0	0	0	0	0	0	0	0	0	0	0	0	0	0	0	0	0	0	0	0	0	0	0	0	0	0	0	0	0	0	0	0	0	0	0	0	0	0	0	0	0	0	0	0
4.5	1	1	1	1	1	1	1	1	1	1	1	1	1	1	1	1	1	1	1	1	1	1	1	1	1	1	1	1	1	1	1	1	1	1	1	1	1	1	1	1	1	1	1	1	1	1	1	1	1
5	0.989041	0.823801	0.855809	1.03271	0.844362	0.973492	0.694453	1.01174	0.85167	1.18111	0.734063	0.970054	0.834699	0.793629	0.964355	0.751256	0.882771	0.815152	0.833753	0.842117	0.915964	0.834841	0.942558	1.12686	0.927677	0.874716	0.924275	0.930806	0.875723	0.850662	0.931023	0.845234	0.959207	0.901508	0.930279	0.860619	1.01442	0.908334	0.955457	0.992363	0.913607	0.952386	0.944672	1.05807	0.805715	1.04757	0.970156	0.963521	1.01721
5.5	0.947905	0.889723	0.843361	1.19382	0.89075	0.870631	0.980771	0.994346	0.557469	0.832731	1.05768	0.778131	0.829498	0.743852	0.749094	0.721175	0.85643	0.96019	0.91946	0.698856	0.945877	0.756804	0.9726	1.03962	0.855832	0.907688	0.901024	0.840194	0.781675	0.884664	0.918941	0.778289	0.975696	0.804201	0.871452	0.760126	0.929007	0.706161	0.847596	0.75602	0.904081	0.991925	0.814598	0.897308	0.875724	0.857158	0.987455	0.9378	0.977248
6	0.985282	0.843494	0.962161	0.85554	0.854917	0.893218	0.857704	0.969486	0.588403	1.06551	0.61096	0.592965	0.692386	0.751383	0.843697	0.830113	0.646121	0.856348	0.779196	0.988795	0.843542	0.773012	0.913984	0.969016	0.849128	0.946464	0.852376	0.886449	0.749307	0.700874	0.769029	0.786308	0.966866	0.723266	0.863726	0.787992	0.861747	0.748542	0.883943	0.881752	0.638445	0.931964	0.792221	0.856359	0.876956	0.904993	0.959988	0.905054	0.910047
6.5	0.902407	1.01026	0.836444	1.08987	0.827327	0.819245	0.797215	0.970622	0.612132	0.971115	0.897919	0.810496	0.71693	0.651639	0.558202	0.694712	0.713201	0.782918	0.783169	0.979547	0.784856	0.7331	0.884028	1.068	0.826658	0.891183	0.836997	0.866055	0.714263	0.848485	0.776371	0.686715	0.901881	0.802192	0.79626	0.750811	0.822182	0.727763	0.772896	0.99106	0.776492	0.932502	0.69616	0.974039	0.79452	1.04038	0.916491	0.87442	0.908094
7	0.821629	0.861082	0.774605	0.806725	0.781985	0.776553	0.769369	0.935998	0.400908	0.936204	0.704696	0.801789	0.747049	0.754491	0.754929	0.747741	0.682641	0.589167	0.817243	0.733378	0.835863	0.799343	0.937285	1.11445	0.862694	0.815035	0.908742	0.823553	0.71765	0.788645	0.816216	0.743749	0.967777	0.671798	0.820884	0.738486	0.889069	0.797423	0.671209	0.829023	0.632446	0.968728	0.730097	0.87106	0.747008	0.900703	0.879303	0.857783	0.88428
7.5	0.93479	0.840366	0.906175	0.828249	0.782624	0.813543	0.804158	0.853213	0.7476	1.04868	0.611839	0.542196	0.669278	0.465484	0.765342	0.804527	0.652203	0.605101	0.876802	0.784647	0.806211	0.780559	0.852343	1.03673	0.804537	0.780588	0.90572	0.786156	0.706287	0.629753	0.821099	0.669471	0.912987	0.694273	0.776058	0.691037	0.999213	0.69086	0.709721	0.93557	0.693319	0.920982	0.698116	0.576588	0.778922	0.839241	0.803826	0.80913	0.797142
8	0.898483	0.807741	0.995221	0.851439	0.801727	0.866508	0.842781	0.889695	0.603938	0.954601	0.768154	0.769789	0.717666	0.694467	0.672199	0.704758	0.602063	0.773488	0.883093	0.790919	0.77927	0.751773	0.87487	1.01164	0.722369	0.788301	0.926233	0.68819	0.732702	0.676454	0.78195	0.698645	0.888871	0.673375	0.659604	0.739156	0.850447	0.814332	0.829565	0.65032	0.532014	0.893607	0.644278	0.578544	0.861107	0.642933	0.785564	0.751785	0.727508
8.5	0.834616	0.766687	0.664371	0.678123	0.750646	0.877303	0.695818	0.815923	0.376732	0.995103	0.726849	0.623321	0.637317	0.638352	0.385008	0.532257	0.557048	0.389449	1.04807	0.867685	0.690943	0.65272	0.825508	1.11385	0.754353	0.77441	0.937966	0.767844	0.692982	0.698704	0.804986	0.70466	0.898861	0.777507	0.82118	0.729624	0.70218	0.846712	0.813577	0.745354	0.615187	0.688036	0.556202	0.608064	0.812228	0.813544	0.725058	0.684694	0.697568
9	0.821386	0.737216	0.801171	0.777753	0.710844	0.876471	0.812887	0.842874	0.470097	0.938662	0.817168	0.175524	0.487902	0.656204	0.740656	0.679356	0.490793	0.418775	1.01532	0.65542	0.729791	0.734655	0.817573	0.833421	0.785097	0.804317	0.835923	0.751555	0.702473	0.732881	0.646496	0.646542	0.780613	0.657595	0.720475	0.701303	0.785251	0.724222	0.731288	0.849384	0.513673	0.842539	0.610149	0.638967	0.840153	0.818311	0.657657	0.623678	0.663385
9.5	0.793048	0.772991	0.74913	0.538098	0.651052	0.866888	0.753374	0.935124	0.513847	0.834041	0.475563	0.211234	0.428391	0.663464	0.468509	0.66133	0.37281	0.592043	0.757138	0.57672	0.764226	0.735235	0.791341	0.688116	0.726313	0.677737	0.87733	0.696201	0.665201	0.603464	0.659291	0.581746	0.777815	0.699004	0.729057	0.628745	0.639294	0.600223	0.63839	0.71278	0.482089	0.698433	0.557686	0.643217	0.788084	0.642364	0.636189	0.573718	0.6253
10	0.701197	0.600108	0.848582	0.589287	0.585597	0.782025	0.664289	0.835695	0.655234	0.890256	0.525613	0.297726	0.594109	0.661426	0.495965	0.481368	0.353191	0.388371	0.709393	0.817328	0.674148	0.709334	0.816655	0.66554	0.71808	0.775787	0.796974	0.668075	0.600089	0.569597	0.728547	0.561315	0.698156	0.653635	0.684846	0.636985	0.621803	0.645527	0.62704	0.684079	0.519887	0.721523	0.548772	0.578027	0.741315	0.684113	0.57073	0.512965	0.50743
10.5	0.740417	0.781055	0.653315	0.706235	0.622646	0.805444	0.770182	0.853859	0.539279	0.779702	0.728501	0.573952	0.555495	0.520147	0.307461	0.561541	0.521977	0.616147	0.786092	0.58813	0.647455	0.627606	0.813411	0.845908	0.705947	0.73592	0.940238	0.558276	0.657627	0.501839	0.705271	0.537896	0.756879	0.653491	0.67076	0.671026	0.750533	0.759566	0.513634	0.648862	0.590006	0.599146	0.690521	0.592098	0.704378	0.689549	0.515352	0.472791	0.450476
11	0.594252	0.617652	0.77692	0.557756	0.563313	0.755159	0.734034	0.731678	0.220354	0.808027	0.387971	0.604408	0.467291	0.55422	0.606779	0.459939	0.437883	0.558628	0.729742	0.672842	0.59382	0.583992	0.756419	0.838428	0.653043	0.763801	0.746951	0.598383	0.664163	0.475036	0.583815	0.616657	0.695439	0.587011	0.549301	0.618247	0.604041	0.548794	0.694445	0.691011	0.566344	0.657876	0.627462	0.600081	0.650063	0.815314	0.453159	0.431593	0.411636
11.5	0.707971	0.550477	0.676079	0.536728	0.574048	0.769516	0.789303	0.684349	0.334339	0.818426	0.597706	0.508168	0.446673	0.561949	0.538549	0.485236	0.433009	0.409055	1.00651	0.448647	0.536249	0.538396	0.759021	0.848574	0.644312	0.742515	0.790314	0.484039	0.659562	0.466511	0.742085	0.466709	0.769076	0.613077	0.563288	0.558072	0.504575	0.592259	0.603412	0.690615	0.509311	0.638866	0.491463	0.479928	0.655491	0.638034	0.382355	0.374032	0.393445
12	0.649854	0.55429	0.700304	0.566301	0.615472	0.824174	0.710283	0.65406	0.272702	0.828416	0.530437	0.472544	0.497602	0.647304	0.591663	0.254914	0.277006	0.412521	0.863846	0.625907	0.587623	0.564397	0.698312	0.761525	0.657292	0.548798	0.735018	0.559197	0.661367	0.563959	0.671025	0.52223	0.659921	0.55724	0.555047	0.465207	0.71064	0.578751	0.671811	0.621725	0.542251	0.60364	0.499255	0.653786	0.666633	0.613061	0.36117	0.338624	0.331833
12.5	0.668942	0.653372	0.608048	0.53847	0.604012	0.771042	0.597898	0.628726	0.348228	0.723299	0.629735	0.540021	0.344158	0.534779	0.394645	0.388473	0.467839	0.311578	0.84038	0.452654	0.606085	0.500626	0.711412	0.790366	0.595029	0.624069	0.746541	0.478638	0.579144	0.456983	0.516473	0.511758	0.555567	0.535982	0.560927	0.502097	0.471413	0.486309	0.65118	0.592446	0.42372	0.410174	0.385197	0.369191	0.588144	0.578336	0.326188	0.313974	0.299455
13	0.529013	0.532099	0.540272	0.289586	0.609413	0.833716	0.59578	0.596766	0.440495	0.562223	0.623374	0.137278	0.461845	0.405479	0.44431	0.329278	0.350682	0.420972	0.756596	0.570088	0.554897	0.509765	0.695377	0.741544	0.584095	0.439729	0.830678	0.343716	0.521379	0.402233	0.472857	0.513757	0.55323	0.532093	0.469201	0.431437	0.587212	0.502095	0.576451	0.56406	0.407328	0.415168	0.446823	0.393257	0.609507	0.838815	0.306862	0.259632	0.228329
13.5	0.542723	0.400187	0.723701	0.232141	0.603984	0.685625	0.738498	0.647874	0.319599	0.709	0.697998	0.217619	0.431434	0.538485	0.637024	0.318003	0.236311	0.288651	0.588165	0.305579	0.510692	0.603567	0.655623	0.5922	0.567021	0.485152	0.666588	0.368005	0.485362	0.300579	0.478116	0.429057	0.445199	0.597337	0.518385	0.463495	0.403143	0.454431	0.471286	0.536449	0.577944	0.469793	0.521798	0.337315	0.565187	0.795996	0.274338	0.240389	0.160954
14	0.467034	0.570184	0.42285	0.303023	0.507243	0.78499	0.784092	0.579312	0.212954	0.500071	0.453421	0.343397	0.316821	0.404808	0.524468	0.12857	0.340569	0.180483	0.383968	0.450161	0.521618	0.554001	0.614901	0.533793	0.551127	0.446028	0.748166	0.394443	0.482321	0.44065	0.439385	0.416185	0.422701	0.500165	0.453095	0.44746	0.361555	0.33223	0.442124	0.58988	0.599473	0.394438	0.499831	0.34685	0.539143	0.77597	0.248742	0.170832	0.208169
14.5	0.432945	0.515516	0.584076	0.283178	0.502218	0.757595	0.594679	0.51302	0.304678	0.551482	0.457756	0.259947	0.466309	0.524904	0.329357	0.218572	0.379231	0.418526	0.442205	0.279318	0.538598	0.530713	0.553629	0.65848	0.482882	0.439981	0.691989	0.330951	0.435763	0.378746	0.371182	0.408338	0.414667	0.469378	0.421433	0.426886	0.279113	0.365016	0.369276	0.614945	0.40071	0.477096	0.40705	0.363563	0.646588	0.695209	0.258383	0.191057	0.168511
15	0.618981	0.30347	0.540388	0.075596	0.378411	0.620104	0.724409	0.420687	0.24972	0.858482	0.51232	0.160497	0.366052	0.534268	0.517643	0.072265	0.314936	0.385392	0.545498	0.312677	0.481581	0.583105	0.548127	0.378898	0.500385	0.473016	0.631201	0.360971	0.412155	0.332057	0.331584	0.418516	0.402669	0.497437	0.430519	0.463489	0.430407	0.253663	0.315158	0.585877	0.45651	0.434351	0.483068	0.488889	0.487517	0.502574	0.186444	0.147255	0.162637
15.5	0.500228	0.461488	0.520595	0.196862	0.374273	0.703292	0.758567	0.427605	0.299588	0.577673	0.45147	0.249849	0.270102	0.581672	0.250216	0.069106	0.35318	0.307445	0.607474	0.271379	0.483759	0.542147	0.598735	0.449489	0.476681	0.381198	0.614682	0.542076	0.388407	0.395024	0.310154	0.391482	0.32271	0.385442	0.38592	0.384344	0.198168	0.205777	0.508011	0.607057	0.594277	0.337672	0.412638	0.41313	0.417933	0.457831	0.170087	0.143171	0.157651
16	0.419286	0.342575	0.549984	0.219168	0.495482	0.797925	0.620308	0.430398	0.079987	0.616849	0.609248	0.283286	0.260543	0.559994	0.164042	0.112102	0.207306	0.271147	0.645689	0.366856	0.500913	0.561477	0.558677	0.520736	0.4582	0.44871	0.538293	0.393357	0.314349	0.325793	0.352125	0.239572	0.293974	0.322105	0.357096	0.462917	0.30722	0.140652	0.390637	0.593807	0.58215	0.369642	0.28801	0.386365	0.451796	0.225029	0.209328	0.102417	0.105843
16.5	0.429575	0.436413	0.555997	0.157809	0.338543	0.719963	0.474277	0.351605	0.088058	0.543584	0.318057	-0.03236	0.314132	0.594797	0.036842	0.024832	0.258015	0.452794	0.564705	-0.01646	0.412367	0.346008	0.498898	0.315271	0.505555	0.239089	0.548298	0.452396	0.290591	0.288628	0.382525	0.280281	0.123173	0.291926	0.273532	0.399033	0.261332	0.193343	0.387416	0.503386	0.578531	0.342695	0.377487	0.333009	0.521419	0.369203	0.190678	0.089867	0.138745
17	0.329073	0.269669	0.516605	0.161171	0.421412	0.603001	0.61916	0.398073	0.054602	0.424907	0.467369	0.262784	0.356244	0.465786	0.059022	0.083554	0.279679	0.343574	0.536078	0.133285	0.443457	0.381231	0.495466	0.356427	0.431764	0.33697	0.536085	0.493032	0.290456	0.411026	0.281403	0.320997	0.310197	0.308201	0.304414	0.384373	0.248012	0.192209	0.263397	0.370993	0.553727	0.477819	0.50311	0.288608	0.485141	0.50528	0.131095	0.068168	0.087949
17.5	0.362168	0.287419	0.704066	0.196126	0.457962	0.778041	0.470458	0.423017	0.068434	0.491369	0.433784	0.208874	0.244374	0.539823	0.034623	0.051121	0.277281	0.516331	0.430851	0.09103	0.388041	0.40354	0.463775	0.240972	0.443665	0.246896	0.591361	0.417475	0.281249	0.344177	0.388664	0.234991	0.187852	0.255717	0.299477	0.332217	0.186249	0.194183	0.359202	0.448603	0.484593	0.350655	0.316935	0.250016	0.41757	0.516284	0.147442	0.085885	0.084069
18	0.422209	0.277466	0.773173	0.071342	0.308844	0.644206	0.540769	0.456374	0.10346	0.341699	0.467934	0.383433	0.279703	0.650369	0.100538	0.226831	0.218559	0.310749	0.490537	0.098361	0.319734	0.393739	0.437302	0.377938	0.42075	0.224352	0.519421	0.444479	0.253592	0.37994	0.346332	0.234328	0.186239	0.251831	0.296946	0.348001	0.195332	0.146679	0.212199	0.401108	0.548439	0.248124	0.381259	0.253001	0.27086	0.583114	0.139297	0.030061	0.103797
18.5	0.456455	0.0706	0.492221	0.164778	0.262987	0.571144	0.507143	0.282806	0.08193	0.270847	0.690112	0.26332	0.165372	0.593127	0.197643	0.036349	0.182947	0.34557	0.453169	0.100543	0.378983	0.451201	0.454996	0.351792	0.411673	0.196337	0.531547	0.402551	0.245541	0.376417	0.350694	0.234828	0.194059	0.193339	0.30016	0.341547	0.259844	0.14181	0.212178	0.44334	0.438879	0.164396	0.25988	0.225201	0.366462	0.429275	0.102727	0.040795	0.082691
19	0.313453	0.25314	0.629792	0.129577	0.255619	0.568862	0.398454	0.278713	-0.15136	0.304718	0.283419	0.296243	0.16441	0.470068	0.202911	0.113598	0.073242	0.357486	0.432492	0.20531	0.334325	0.388905	0.442707	0.179834	0.351783	-0.09574	0.524498	0.285601	0.169955	0.275672	0.280244	0.178047	0.105431	0.257863	0.241866	0.334056	0.072526	0.038873	0.297424	0.294013	0.46882	0.198915	0.25919	0.085692	0.321232	0.419343	0.091105	0.014111	0.029532
19.5	0.195365	0.101327	0.518096	0.078199	0.253517	0.48481	0.345402	0.329356	0.003326	0.408631	0.389392	0.263107	0.349652	0.49105	0.130819	0.171453	0.188313	0.358901	0.435992	0.149215	0.31142	0.28871	0.455349	0.228549	0.363064	-0.16464	0.543669	0.39688	0.159869	0.293072	0.283709	0.190886	0.055152	0.219675	0.251583	0.276411	-0.01509	0.108323	0.149729	0.310734	0.402966	0.110666	0.329926	0.099595	0.356332	0.511639	0.068942	0.008404	0.058371
20	0.351612	0.222703	0.487083	-0.06387	0.268123	0.628754	0.356214	0.200235	-0.09441	0.224207	0.20977	0.17886	0.105058	0.47606	-0.06301	0.069465	0.200916	0.455058	0.315258	-0.1243	0.33725	0.397545	0.435567	0.30897	0.35496	-0.09146	0.470806	0.380828	0.153272	0.277429	0.191809	0.14109	0.128746	0.217954	0.28654	0.247373	0.179372	0.057131	0.016381	0.302539	0.47021	0.166235	0.258121	-0.01453	0.186274	0.327045	0.062843	-0.02197	0.059635
20.5	0.317795	0.218408	0.445797	0.168757	0.207794	0.436706	0.376876	0.245807	0.00118	0.193381	0.302829	0.081869	0.247136	0.461878	-0.03132	-0.03394	0.308422	0.411987	0.051575	-0.03702	0.32275	0.347693	0.450707	0.137706	0.337891	-0.12239	0.441916	0.418742	0.169935	0.357079	0.194377	0.090407	0.049109	0.191152	0.254029	0.267944	0.213084	-0.04964	-0.03679	0.225944	0.304112	0.130767	0.138386	0.002243	0.285648	0.431257	0.085769	-0.01044	0.029834
21	0.257535	0.131127	0.413154	0.078191	0.165205	0.551105	0.390539	0.231799	0.158174	0.248284	0.4922	0.148955	0.216708	0.648839	-0.12656	-0.06499	0.269279	0.326022	0.193959	-0.31681	0.338965	0.407491	0.430549	0.056849	0.307608	-0.24056	0.397259	0.294087	0.195263	0.251607	0.199256	0.070179	0.062226	0.178212	0.26813	0.175999	0.267158	-0.03808	0.036042	0.302701	0.290256	0.051996	0.143372	-0.01889	0.278106	0.43047	0.107929	-0.04304	0.031112
21.5	0.276872	0.146372	0.307951	0.05934	0.196347	0.481894	0.471647	0.174362	0.006441	0.118691	0.108744	0.014356	0.157986	0.478008	0.17804	0.011893	0.251528	0.288136	0.222917	0.067357	0.28988	0.415372	0.415241	0.134297	0.309199	-0.17284	0.422089	0.303666	0.181085	0.226018	0.127949	0.09265	0.076647	0.198831	0.152492	0.179456	0.118015	0.06648	0.229343	0.179918	0.446671	0.016367	0.325003	0.031134	0.359164	0.120061	0.045212	-0.02969	0.031896
22	0.276782	0.192876	0.192598	0.132607	0.212936	0.452971	0.426988	0.278519	0.139446	0.167909	0.333101	0.101363	0.040588	0.564718	0.028479	-0.06181	0.197354	0.456814	0.25263	0.019683	0.245514	0.341375	0.43026	0.049376	0.289326	-0.18123	0.345035	0.269021	0.115217	0.178367	0.120017	0.044552	0.093295	0.105894	0.181864	0.142045	0.072215	-0.00175	0.195034	0.244263	0.376708	-0.06061	0.115683	-0.0672	0.462457	0.035201	0.03966	-0.02882	0.010335
22.5	0.26088	0.109641	0.448898	0.045218	0.229102	0.364167	0.486439	0.160412	0.127322	0.11865	0.169227	-0.02254	0.200727	0.413537	0.02031	-0.09371	0.148971	0.382343	0.274085	-0.0159	0.283299	0.471953	0.386636	-0.05003	0.252645	-0.11305	0.392682	0.311273	0.156928	0.149752	0.132225	-0.00749	0.091227	0.125875	0.231946	0.082368	0.039485	-0.00899	0.113796	0.2108	0.352519	-0.08669	0.171498	0.032336	0.246998	0.312683	0.051549	-0.06185	0.00669
23	0.177266	0.226991	0.299554	0.043272	0.155069	0.462063	0.320828	0.225571	0.100821	-0.02086	0.460815	0.290555	0.150025	0.476303	0.22997	0.105856	0.184284	0.182297	0.143858	-0.09475	0.304365	0.390872	0.337948	0.044457	0.2659	-0.15343	0.381172	0.241158	0.125628	0.153749	0.039574	0.026166	-0.00376	0.179335	0.133237	0.104731	0.383404	0.133408	0.098953	0.234176	0.362169	-0.0157	0.189693	0.02803	0.277434	0.210478	0.04798	-0.04831	-0.02452
23.5	0.127896	0.13719	0.373626	0.135501	0.155479	0.369553	0.476097	0.219547	-0.04718	0.119747	0.35665	0.102841	0.073884	0.457282	-0.08757	-0.07232	0.224065	0.135273	0.326508	-0.11708	0.235741	0.345882	0.336158	0.032312	0.241227	-0.05935	0.366687	0.193249	0.11811	0.054356	0.089358	0.010708	0.052196	0.059892	0.267076	0.084832	0.399802	-0.07557	0.139347	0.164278	0.219701	-0.14459	0.001785	-0.05703	0.239407	0.209454	0.03359	-0.05504	-0.09898
24	0.26957	0.159211	0.414441	0.065731	0.105425	0.562073	0.459571	0.15821	0.119659	0.103263	0.41379	0.127068	0.113924	0.480147	0.121629	0.012976	0.126313	0.240155	0.235821	-0.09417	0.224512	0.289633	0.337985	-0.04849	0.224851	-0.10206	0.357416	0.224645	0.118459	0.121748	0.256152	0.034802	0.023428	0.104035	0.148408	0.100476	0.236543	0.040111	0.10269	0.133036	0.315496	-0.0413	0.111937	0.067601	0.237683	0.198523	-0.02757	-0.10642	0.001387
24.5	0.21511	0.233386	0.306414	-0.08523	0.149841	0.427852	0.410269	0.145329	-0.00697	-0.04373	0.318635	0.184185	0.102242	0.378156	0.189621	0.140488	0.11103	0.088821	0.349622	-0.10886	0.224641	0.330333	0.269181	0.096371	0.19579	-0.30601	0.365792	0.274681	0.045652	0.120715	0.021907	0.064672	-0.02649	0.117811	0.219417	0.074745	0.311885	0.055043	-0.06085	0.10293	0.286325	-0.11717	0.006522	-0.06019	0.310909	0.130076	0.005548	-0.06892	-0.0265
25	0.245207	0.107271	0.444902	-0.01993	0.146356	0.504019	0.217799	0.20034	-0.0064	-0.05514	0.359831	0.196247	0.045639	0.536508	0.362074	0.075808	0.331574	0.309839	0.239933	-0.11861	0.205245	0.287264	0.270365	0.044942	0.18877	-0.26766	0.42418	0.242958	0.082533	0.120575	0.096151	0.017886	-0.05842	0.092245	0.180919	0.088513	0.080663	-0.00194	0.13505	0.073836	0.334269	-0.08958	0.130547	0.014127	0.317235	0.134625	0.03481	-0.05563	-0.07142
25.5	0.330577	0.057231	0.205852	0.022246	0.142179	0.427913	0.335328	0.082936	-0.05769	-0.08583	0.288628	0.207788	0.00078	0.279145	0.23415	0.038529	0.306086	0.06863	0.30182	-0.25061	0.105351	0.221514	0.258216	-0.04717	0.153895	-0.28347	0.415891	0.166277	0.068452	0.051989	0.047213	-0.01205	-0.07598	0.110246	0.126532	0.090603	0.254848	-0.03642	0.17217	0.191363	0.286018	-0.21497	0.138667	0.020278	0.183703	0.17521	0.007477	-0.06605	-0.06267
26	0.23053	0.207169	0.280112	0.113831	0.138178	0.410533	0.196904	0.004396	0.067905	-0.01898	0.307244	0.008884	-0.06945	0.409058	0.161782	0.080594	0.177005	0.157435	0.274663	-0.18231	0.164631	0.271574	0.283585	0.06451	0.170455	-0.16278	0.351542	0.146	0.086572	0.081012	0.090649	0.009449	-0.02312	0.061593	0.133797	0.114965	0.069139	-0.0115	0.125686	0.079917	0.310111	-0.19774	0.048329	-0.06163	0.220741	0.199808	0.026691	-0.08607	-0.03451
26.5																					0.134826	0.333655	0.253659	0.012957	0.162956	-0.21531	0.285062	0.100749	0.07044	0.030741	0.112843	0.023237	-0.07706	0.012056	0.081569	0.076348	0.069211	-0.06347	0.04319	0.046322	0.337144	-0.08825	0.14937	0.008039	0.259875	0.163233	0.003171	-0.08924	-0.0341
27																					0.13527	0.312576	0.230203	0.027322	0.138512	-0.20493	0.275409	0.060726	0.032835	-0.06022	0.127208	-0.04889	-0.15649	0.08667	0.169977	0.034076	0.135149	0.039311	0.008743	0.105886	0.298145	-0.15256	0.03198	0.06714	0.328499	0.096935	-0.02486	-0.09125	-0.00034
27.5																					0.105605	0.250096	0.267176	0.041151	0.130108	-0.10522	0.341771	0.120344	0.04518	0.000601	0.083285	-0.00915	-0.06154	0.029552	0.111667	0.043216	0.231698	0.103349	0.102535	0.087052	0.313234	-0.03593	-0.00592	0.049511	0.300386	0.122925	-0.00059	-0.06564	0.007801
28																					0.187318	0.259657	0.215996	-0.01681	0.078046	-0.20534	0.325841	0.045616	0.044075	-0.03504	0.099116	-0.01638	-0.03366	0.058508	0.150038	0.059518	0.200065	0.021474	0.121146	0.000785	0.18704	-0.24055	0.004182	-0.2368	0.234413	0.032413	-0.00797	-0.1204	0.012518
28.5																					0.134622	0.178819	0.243842	0.070103	0.113958	-0.36385	0.278139	0.165372	0.073419	0.074539	0.112428	-0.04443	-0.13508	0.095893	0.146643	0.110504	0.222037	0.066145	0.156112	0.05036	0.20578	-0.33366	0.109571	-0.01844	0.221793	-0.21533	-0.00999	-0.07958	-0.06459
29																					0.161912	0.138997	0.221696	0.110253	0.140002	-0.23454	0.275173	0.092777	0.065456	0.020614	0.019925	0.06203	-0.02137	0.080484	0.289583	0.089823	0.189744	0.013943	0.097483	-0.06331	0.303929	-0.33654	0.011559	-0.00029	0.134224	0.070306	-0.02578	-0.09126	-0.06583
29.5																					0.081513	0.126285	0.225891	0.037582	0.101934	-0.38367	0.242878	0.063856	0.097222	-0.00414	0.029501	0.048776	-0.14107	0.101846	0.152657	0.08521	0.147002	0.18038	0.302912	-0.08478	0.332847	-0.18706	0.05747	0.033832	0.155493	-0.03895	-0.01937	-0.10389	-0.06499
30																					0.083737	0.022936	0.236362	-0.0481	0.083457	-0.35192	0.199563	0.026548	0.06463	-0.0115	0.027027	0.048802	-0.14701	0.111555	0.213827	0.079427	0.123947	0.011365	0.188251	-0.09388	0.288555	-0.20578	-0.14073	-0.07191	0.234425	-0.02413	0.000826	-0.09048	-0.06246
30.5																					0.09369	0.063736	0.251418		0.099642	-0.24059	0.247384	0.060609	0.061827	0.045611	0.101263	0.08265	-0.18446	0.061143	0.153678	0.011651	0.120406	0.030094	0.217694	0.038117	0.34723	-0.16242	-0.15515	0.057032	0.177239	0.135119	0.000357	-0.11584	-0.07179
31																					0.10414	0.061097	0.225738		0.087635	-0.26223	0.174072	0.095469	0.100196	-0.0273	0.035351	0.053118	-0.1153	0.097608	0.194283	0.061808	0.011886	0.118379	0.331727	0.06999	0.218123	-0.24638	0.001318	0.086845	0.176779	0.132563	-0.00738	-0.11264	-0.07463
31.5																					0.06568	0.032807	0.238932		0.101275	-0.18664	0.181704	0.07372	0.109806	-0.0548	0.047489	0.042255	-0.05151	0.054527	0.126353	0.044683	0.045061	0.041779	0.011507	0.062052	0.361797	-0.17562	0.010869	-0.02441	0.106205	0.057561	0.001595	-0.11386	-0.02192
32																					0.067159	0.023202	0.263796		0.091215	-0.15261	0.151102	0.00757	0.115386	-0.03079	0.070228	-0.01012	-0.1147	0.046927	0.136645	0.144974	0.140818	0.124748	0.17453	-0.01437	0.271635	-0.27784	-0.12812	-0.15565	0.166676	-0.01767	-0.00768	-0.12005	-0.07288
32.5																					0.047922	0.054313	0.260801		0.075879	-0.25217	0.150123	0.050919	0.13541	-0.06674	0.021998	-0.01715	-0.17631	0.066936	0.141422	0.060335	0.074822	0.195399	0.235446	0.032569	0.238231	-0.1612	0.08571	0.170642	0.213422	-0.01252	-0.01631	-0.09516	-0.05172
33																					0.044813	0.009136	0.239076		0.071816	-0.33532	0.095307	0.067928	0.139658	-0.04777	-0.0476	0.017515	-0.18878	0.05786	0.167625	0.08565	-0.06285	0.32034	0.157326	0.109371	0.154961	-0.25406	-0.00495	0.073515	0.170377	0.128616	-0.02108	-0.11106	-0.07108
33.5																					0.045846	0.015394	0.248856		0.067214	-0.26906	0.114734	0.032196	0.131594	-0.07937	-0.04155	-0.01077	-0.17216	-0.03041	0.210749	0.072176	-0.05419	0.17463	0.242075	-0.08686	0.22892	-0.32408	-0.19314	0.030785	0.18904	0.102109	-0.07374	-0.11536	-0.03529
34																					0.108946	0.008868	0.216386		0.048957	-0.31894	0.083544	-0.07181	0.150059	-0.13257	-0.11315	0.031805	-0.18629	-0.01086	0.243167	0.084244	0.142204	0.213701	0.071798	0.021345	0.249211	-0.33266	0.017116	0.070586	0.110947	-0.13713	-0.01253	-0.09772	-0.03943
34.5																					0.027631	0.052987	0.237202		0.082512	-0.28178	0.082069	0.009629	0.152511	-0.14471	-0.09371	0.020227	-0.24841	0.015896	0.183787	0.061442	0.128206	0.137769	0.03408	0.027358	0.099813	-0.31501	-0.01065	0.044687	0.182494	0.137093	0.005807	-0.09765	-0.06237
35																					0.072816	0.033756	0.250154		0.10275	-0.41493	0.059893	0.086135	0.19468	-0.0734	-0.12349	0.037211	-0.23573	0.017265	0.178095	0.017635	-0.02967	0.156957	0.10917	0.001337	0.127373	-0.19235	-0.06237	-0.10212	0.204043	0.013539	-0.02419	-0.09308	-0.05178
35.5																					0.062717	0.061462	0.206729		0.067619	-0.48315	0.037101	-0.09387	0.199254	-0.11626	-0.18098	0.075139	-0.18264	-0.01346	0.227519	0.061585	-0.10394	0.046754	0.080526	0.109165	0.172807	-0.31194	-0.12014	-0.0985	0.130983	0.166228	-0.01616	-0.12496	-0.09408
36																					0.076223	0.012548	0.199994		0.034653	-0.36928	0.176635	-0.05504	0.226482	-0.15213	-0.12185	0.042691	-0.25745	0.01955	0.21929	0.062884	-0.11887	0.000255	0.133099	0.067477	0.122823	-0.24775	-0.05466	-0.08299	0.133615	0.069722	-0.01071	-0.08785	-0.08189
36.5																					0.082639	-0.03895	0.221206		0.042452	-0.32315	0.1224	0.040699	0.202551	-0.08272	0.009892	0.047546	-0.13851	-0.00232	0.193979	0.042501	-0.06267	0.097168	-0.05654	-0.04413	0.184008	-0.38882	0.008862	-0.12182	0.113349	0.030188	-0.00248	-0.07679	-0.06367
37																					0.017778	0.036558	0.244877		0.086543	-0.28125	0.080001	-0.01927	0.219346	-0.15028	-0.08112	-0.00653	-0.1759	-0.03636	0.090478	0.051762	-0.1387	0.095545	0.034004	-0.1271	0.158489	-0.27746	0.055047	0.07053	0.13665	0.176437	-0.03268	-0.1066	-0.05909
37.5																					0.015955	0.022172	0.23984		0.041698	-0.41446	0.035064	-0.03531	0.177985	-0.17278	-0.08804	0.010806	-0.1997	-0.05933	0.171993	0.042287	-0.23971	-0.01628	0.111232	-0.13836	0.20074	-0.18816	0.048002	0.024584	0.083036	-0.28746	-0.0114	-0.0944	-0.0666
38																					0.050297	0.03549	0.20915		0.021368	-0.2641	0.063325	-0.01	0.20742	-0.17172	-0.08313	0.003842	-0.20205	-0.01953	0.222323	0.084837	-0.13326	-0.04085	-0.06387	-0.04359	0.048498	-0.34928	0.00399	0.019356	0.17006	0.009798	-0.02399	-0.09246	-0.079
38.5																					0.032676	-0.04213	0.193966		0.011621	-0.31118	0.025283	-0.07803	0.23216	-0.19641	-0.09066	0.035687	-0.17362	-0.05996	0.202442	0.095497	-0.11895	0.060743	0.033062	0.019452	0.055703	-0.46204	0.03625	-0.0707	0.160929	-0.0617	-0.02186	-0.09476	-0.1358
39																					0.010932	-0.07063	0.172882		0.046166	-0.43027	0.080551	-0.02995	0.237956	-0.15653	-0.05677	0.044566	-0.19184	-0.03126	0.169781	0.090279	-0.18908	0.113209	0.009143	-0.03796	0.142129	-0.30438	0.155233	0.018265	0.016267	0.005054	-0.04094	-0.07046	-0.0646
39.5																					0.058309	-0.03468	0.200838		0.016189	-0.47523	0.055009	0.013198	0.239483	-0.13715	-0.04918	0.031075	-0.09215	-0.02145	0.213594	0.028268	-0.1753	0.065455	-0.07772	0.051873	0.113733	-0.46973	-0.05183	-0.15892	0.032433	-0.03493	-0.07159	-0.13146	-0.1025
40																					0.029914	-0.01422	0.163554		0.04852	-0.51008	0.012255	-0.06779	0.212566	-0.26032	-0.13597	0.059576	-0.15114	-0.05387	0.142015	0.067392	-0.00016	0.321233	0.049615	0.156907	0.063501	-0.53062	-0.00958	-0.02579	0.09971	-0.04964	-0.03004	-0.08864	-0.07637
Dyn1 KO
Time (sec)	normalized fluoresence changes over the time course
0	0.10799	0.291407	0.004865	0.107695	0.004946	0.092735	0.274923	0.167074	0.286822	0.095045	0.083907	-0.00741	-0.06069	0.118967	0.118155	0.145142	0.053494	0.126951	0.207136	0.199697	0.00351	0.26273	0.147775	0.186989	0.188631	-0.22491	0.172526	0.225313	0.094471	0.084318	0.106274	0.063068	-0.059	-0.00464	-0.07782	0.015197	0.099203	0.010971	0.295646	-0.04527	0.170388	0.028972	0.062498	0.129385	0.309142	0.09879	0.083835	0.213812	0.134475
0.5	0.107685	0.088772	-0.00062	0.028807	0.103986	0.0164	0.1618	0.083757	0.165758	0.086513	0.01832	-0.02223	-0.03677	0.101141	-0.04518	0.081353	-0.07799	0.001731	0.015225	0.012631	-0.0608	0.326856	0.022722	0.118686	0.28485	-0.01455	-0.09536	0.091912	0.027504	-0.09065	-0.02514	-0.03989	-0.27124	-0.20102	-0.0901	-0.00771	0.005177	0.012263	0.137683	-0.04582	0.143908	-0.10222	0.024815	-0.00701	0.080687	0.107371	0.105794	-0.00825	0.22361
1	0.151572	0.30794	-0.08647	0.187658	0.140512	0.066144	0.19025	0.078807	0.155643	0.063066	0.054536	0.020278	-0.13744	0.181772	0.023158	0.072616	0.139941	-0.03325	0.004942	0.389982	-0.21132	0.061347	0.029313	-0.15303	0.04978	0.138598	0.209537	0.01013	0.103509	-0.09939	-0.00066	0.015213	-0.05671	-0.15719	-0.06112	0.002835	0.025301	-0.14033	0.148621	-0.00737	0.109718	0.099035	0.023346	-0.08617	0.226777	-0.14438	-0.29987	-0.09964	0.113109
1.5	0.08816	0.108846	-0.10324	0.183737	0.07626	-0.13675	0.119635	0.086711	0.091703	0.140761	0.028509	-0.00397	-0.02789	0.089068	-0.14825	0.213488	-0.05934	-0.13152	0.013934	0.149023	0.247556	0.220606	-0.10044	-0.15203	0.063062	0.001574	0.096618	0.153427	0.003585	-0.02665	0.006509	-0.07039	-0.3109	-0.16724	-0.07879	-0.0613	0.020868	0.270641	0.072249	-0.08512	0.098281	-0.14034	-0.1045	0.032981	0.049809	-0.22517	-0.24873	-0.15558	0.042413
2	0.126352	0.085986	0.20384	0.315203	0.090979	-0.04172	0.101124	0.028585	0.071471	-0.00122	0.009141	-0.0164	-0.04472	0.003188	-0.15933	0.141932	0.047493	0.245917	0.063465	-0.18343	0.40439	0.092637	0.027036	-0.11101	0.042458	0.01125	-0.19605	0.024742	0.012358	-0.04893	-0.0111	-0.05947	-0.26364	-0.09007	-0.03904	-0.14689	-0.1154	-0.04394	-0.06305	-0.07921	0.066268	-0.1476	-0.02428	-0.08977	0.03622	-0.09136	-0.12304	-0.04645	0.0841
2.5	0.105476	0.13584	-0.22191	0.007766	0.056144	0.002289	0.216605	0.01649	0.1662	0.058572	0.037909	-0.01967	-0.0802	-0.06533	-0.21472	0.177176	0.013687	-0.10839	-0.02443	-0.42256	-0.01042	-0.02685	0.085309	-0.27075	-0.05905	-0.06827	-0.00471	0.091208	0.050092	-0.16863	-0.0985	-0.07942	-0.2542	-0.12758	-0.01209	-0.05145	0.01864	-0.09583	-0.02311	-0.08322	0.085229	0.082573	-0.05308	-0.00916	0.010518	-0.0884	-0.00942	-0.08761	-0.04297
3	-0.00738	-0.01084	-0.01968	0.169814	0.11077	-0.06633	0.141178	0.003715	0.097915	0.080321	0.01987	-0.01967	-0.06763	0.014871	0.017296	0.097674	0.022293	-0.02406	0.028686	-0.15144	0.214995	0.154329	0.099231	0.052323	-0.05441	0.03242	-0.05646	-0.03418	-0.0198	-0.1197	-0.1021	-0.11222	-0.145	-0.02219	-0.0381	0.028715	0.026615	0.057597	-0.14682	-0.03712	0.096051	-0.03454	-0.00161	0.025287	-0.01175	-0.32889	-0.03148	0.010873	-0.10987
3.5	0.017094	0.017758	-0.12518	0.027864	0.224694	0.027795	0.091121	-0.01289	0.102864	0.083789	-0.02626	-0.01106	-0.04256	-0.10591	-0.31215	-0.05033	0.034082	-0.34776	-0.13135	0.088364	0.010037	0.270897	0.034391	-0.22553	0.044986	0.0802	-0.14586	0.167804	0.001725	0.106376	-0.04986	-0.06255	-0.07979	-0.01261	-0.07529	8.49e-05	-0.04736	0.033041	0.01281	-0.11072	0.024389	-0.04113	-0.05717	-0.05059	-0.00168	-0.06543	-0.14637	0.007089	-0.02539
4	0	0	0	0	0	0	0	0	0	0	0	0	0	0	0	0	0	0	0	0	0	0	0	0	0	0	0	0	0	0	0	0	0	0	0	0	0	0	0	0	0	0	0	0	0	0	0	0	0
4.5	1	1	1	1	1	1	1	1	1	1	1	1	1	1	1	1	1	1	1	1	1	1	1	1	1	1	1	1	1	1	1	1	1	1	1	1	1	1	1	1	1	1	1	1	1	1	1	1	1
5	0.770374	0.817354	0.926394	0.857996	0.805866	1.01163	1.02178	0.992133	0.923857	1.05368	0.961545	0.899738	0.876154	0.865516	0.783268	1.00748	0.894331	1.25177	0.953802	1.67505	1.64994	0.895696	0.902221	0.754823	0.955932	0.77199	0.909975	0.724484	0.751795	0.762777	0.822171	0.801185	0.880066	0.940805	0.926404	0.970477	1.04	1.02216	1.18925	1.00148	0.949249	0.85938	0.783042	1.23557	0.915848	0.813926	1.18729	0.871912	0.989866
5.5	0.90268	0.832986	1.02995	0.733058	1.05312	1.26114	1.02364	0.943031	0.956184	0.992783	0.88876	0.863477	0.893564	0.829877	0.883697	0.988995	1.09202	1.41847	0.92065	1.61492	1.26469	1.02506	0.812937	0.752885	0.931229	1.11315	0.821829	0.716709	0.719505	0.994972	0.833158	0.799446	0.750709	0.905018	0.828854	0.980194	0.943997	1.06733	1.09523	0.9291	0.938582	0.813349	0.833714	1.2851	0.984654	0.947266	1.09372	0.931239	1.00266
6	0.932144	0.673212	0.907704	0.886109	0.963064	1.02713	0.978092	0.860791	0.83721	1.0421	0.948449	0.871156	0.919019	0.753784	0.775978	0.919738	1.104	1.3104	0.750905	1.6162	1.29715	0.755601	0.877041	0.493989	0.959452	0.850571	1.07026	1.00801	0.65719	1.03626	0.715589	0.823356	0.727326	0.946513	0.833004	0.900108	0.886594	1.15315	0.986501	0.842693	0.863521	0.82621	0.775757	1.344	1.05957	0.826672	0.937918	0.909987	1.0101
6.5	1.02191	0.748546	0.92162	1.09574	1.05401	1.10636	0.983768	0.880672	0.754687	0.940503	0.99973	0.89305	0.952598	0.944438	0.953892	0.944872	1.35455	1.14328	1.10402	1.19807	1.48423	0.795814	0.77039	0.821601	0.740264	1.10771	1.14366	0.684895	0.804414	0.82634	0.722977	0.817241	0.74046	0.927945	0.883514	0.794128	0.780053	1.07633	1.2141	0.937483	1.05323	0.827731	0.713457	1.18393	1.12219	1.01757	1.07413	0.966229	0.977886
7	1.08621	0.933724	1.01246	0.832765	0.785506	1.18921	1.03364	0.939158	0.8382	0.897454	0.983848	0.801793	0.936204	0.748636	1.06604	1.00647	1.1961	1.20066	1.13624	1.69498	1.3561	0.820303	0.644901	0.546863	0.896133	0.789304	0.838451	1.00212	0.799498	0.845562	0.675093	0.723239	0.987991	0.90898	0.819712	0.913286	0.850403	1.08459	0.984339	0.91618	0.969584	0.826064	0.716933	1.2275	1.28264	0.940944	0.96871	0.808527	0.964437
7.5	0.961851	0.588062	0.970968	0.809695	0.886398	1.22785	0.985805	0.934525	0.753587	0.97118	0.932845	0.807732	0.962003	0.839357	0.744885	1.16327	1.05715	1.26927	0.943995	1.11715	1.44865	0.968181	0.538774	0.723451	0.939883	0.864177	1.25157	0.769032	0.905664	1.04259	0.706227	0.768929	0.849526	0.922152	0.846285	0.779401	0.868684	1.08396	1.16796	0.910632	0.923403	0.867501	0.83554	1.31829	0.918824	0.955177	0.958425	0.872865	0.95166
8	1.03535	0.905419	0.948618	1.09395	0.972805	1.12764	0.847003	0.897519	0.822806	0.840309	0.914249	0.805039	0.890569	0.772687	0.916153	1.0031	1.30342	1.23154	1.28576	1.52193	1.56023	1.09932	0.652332	0.691548	0.80923	1.01513	0.756898	0.948147	0.794314	0.928568	0.69089	0.625501	0.78775	0.911854	0.692617	0.757508	0.932745	0.917691	1.34721	0.899567	0.983605	0.708762	0.755286	1.40519	1.04673	1.04369	1.10561	0.831955	0.969893
8.5	0.945039	0.902224	0.951169	0.9002	0.876107	1.31571	0.922646	0.835999	0.661608	0.77076	0.941702	0.862776	0.922154	0.762526	0.94803	1.041	1.04274	1.21297	1.19139	1.32361	1.84858	0.905813	0.701179	0.818616	0.877542	0.733663	1.29109	0.808151	0.666223	0.943426	0.71389	0.590507	0.732117	0.866636	0.774753	0.930128	0.990007	0.864244	1.12633	0.804694	0.893688	0.755915	0.772149	1.18623	1.10248	1.07621	0.950655	0.879372	1.07282
9	0.845361	0.975313	0.740663	1.14406	0.949003	0.974313	0.861035	0.856441	0.848425	0.801983	0.869503	0.804535	0.959393	0.780041	0.940955	1.03904	0.966017	0.987535	1.04825	1.94223	1.53245	0.788889	0.486036	0.630797	0.73958	0.816327	1.16248	0.796136	0.689609	1.26103	0.642641	0.630564	0.749995	0.842265	0.764519	0.951442	0.87982	1.04298	1.29565	0.856936	1.00462	0.782648	0.73098	1.24073	1.08093	0.912055	1.18216	1.00357	1.1145
9.5	0.876333	0.735931	0.841719	0.949651	1.08221	1.1277	0.977701	0.856519	0.718952	0.856882	0.870426	0.817655	0.980612	0.719971	0.77033	0.995315	0.832789	0.82856	1.05153	1.40952	2.00371	0.912861	0.656587	0.49998	0.884349	0.872619	1.02352	0.812163	0.903401	1.01747	0.644432	0.660151	0.692566	0.729079	0.732554	0.865171	0.866804	0.879156	1.32369	0.840193	0.953122	0.814591	0.705403	1.19912	1.13229	0.896783	1.26114	0.919818	0.999958
10	0.893155	1.0042	0.845483	1.12322	0.817323	1.10335	0.920226	0.802944	0.765188	0.853097	0.916593	0.785667	0.935086	0.839989	0.876552	1.04696	0.841804	1.04437	1.10206	1.71545	1.37104	1.02517	0.601577	0.661264	0.637579	0.64016	1.29422	0.868492	0.76854	0.965483	0.680349	0.52954	0.782835	0.622479	0.785382	0.841283	0.801269	1.00331	1.13246	0.811146	0.899068	0.838302	0.710801	1.16203	1.24257	0.871072	1.12382	0.919907	1.0707
10.5	1.05955	1.01268	0.97213	0.833505	1.05986	1.12162	1.06662	0.832647	0.773655	0.813448	0.852026	0.756482	1.02973	0.801178	0.928232	0.812753	1.26063	1.20626	1.12145	1.69968	1.66518	0.750474	0.648742	0.574711	0.661811	0.928301	1.34347	0.845158	0.714325	0.942767	0.683884	0.566245	0.752261	0.711674	0.661395	0.867745	0.829645	0.989253	1.11996	0.793294	0.891958	0.584702	0.775171	1.18855	1.00821	0.955892	1.02384	0.966672	0.992925
11	0.908438	0.748599	0.71383	0.794016	0.918014	1.1022	0.908048	0.796837	0.865248	0.809695	0.74672	0.698737	0.996529	0.79874	0.783558	1.00652	1.10586	0.82524	1.1669	1.39754	1.50532	0.820314	0.517055	0.497991	0.656994	0.800777	1.38739	0.668632	0.714191	0.788118	0.552603	0.546724	0.799172	0.64412	0.762805	0.885065	0.938319	0.986349	1.30558	0.665743	0.982534	0.689023	0.786554	1.17235	1.2217	0.892469	1.0999	0.934884	0.986524
11.5	1.11875	0.899319	0.998511	0.959527	0.970335	1.11601	1.06777	0.934966	0.744682	0.730183	0.886522	0.731936	1.05453	0.733161	0.728732	1.26646	1.01537	1.11988	1.13417	1.70124	1.76107	0.691257	0.613262	0.284213	0.502296	0.825243	1.17095	0.702566	0.795775	1.05548	0.595878	0.55546	0.703931	0.532978	0.671539	0.772147	0.920904	1.00497	1.32924	0.911756	0.830928	0.708781	0.62742	1.2037	1.06771	0.964173	0.956635	0.927906	1.01462
12	1.13337	0.683147	0.80033	0.992918	0.880251	1.10787	1.07827	0.901432	0.814833	0.741159	0.886398	0.799352	0.918287	0.922733	0.775125	0.977777	1.30772	0.960997	1.43924	1.51157	1.70848	0.816368	0.416689	0.56599	0.649766	0.777312	1.10915	0.781993	0.895031	0.799255	0.605332	0.565305	0.723012	0.564724	0.588594	0.824633	0.880718	0.653571	1.10066	0.850213	0.891004	0.684064	0.78668	1.17463	1.06934	1.10681	1.06574	0.90598	1.1107
12.5	1.04457	0.740226	0.984106	0.785957	1.09519	1.06234	1.15003	0.87652	0.748146	0.715538	0.847926	0.770093	0.868315	0.774805	0.886343	1.21155	1.50155	1.194	1.52789	1.05488	2.08335	1.03464	0.470947	0.239791	0.552196	1.01166	1.15715	0.594157	1.02671	0.837045	0.577676	0.389649	0.639653	0.522835	0.642578	0.737999	0.750214	0.763037	1.0919	0.654422	0.887167	0.699368	0.590912	1.25034	1.03565	0.960552	0.925456	1.03442	1.07761
13	1.048	1.0949	0.60802	0.969761	1.09442	1.04142	1.11081	0.903389	0.773985	0.676156	0.860506	0.721429	0.909016	0.695816	0.56047	1.13313	1.31025	0.719171	1.03251	1.59524	1.97107	0.766904	0.697245	0.43651	0.472099	1.00287	1.18256	0.749233	0.960008	0.892312	0.583326	0.505207	0.723896	0.461493	0.674605	0.764574	0.822241	0.88061	1.24813	0.65517	0.961962	0.748224	0.680296	1.1271	0.999082	0.653197	1.04834	0.886714	0.83649
13.5	1.01268	0.95196	0.685985	0.942336	1.19159	1.01996	0.870981	0.932691	0.74435	0.654381	0.847582	0.665594	0.886955	0.665284	0.684342	1.06388	1.06674	0.765108	1.04958	1.78071	2.19115	0.912225	0.560426	0.622074	0.556657	1.12743	1.40024	0.810513	0.829659	0.861073	0.680115	0.633571	0.7717	0.4643	0.752024	0.746389	0.765394	0.733994	1.35777	0.641566	0.918082	0.616212	0.645798	1.2513	1.10787	0.979384	1.08177	0.793414	0.855061
14	0.944126	0.985469	0.677982	0.464265	0.821637	0.971598	0.945729	0.946464	0.676289	0.683302	0.825776	0.694425	0.822402	0.747199	0.518866	1.17259	1.10247	0.970834	1.08811	1.60155	1.50785	0.77345	0.550244	0.282407	0.489227	0.695587	1.01192	0.737687	1.0671	0.966579	0.594693	0.539417	0.687551	0.503611	0.636644	0.654959	0.866848	0.830736	1.30732	0.706051	0.843983	0.73814	0.657822	1.15347	1.12927	0.74093	1.10169	0.760942	0.949707
14.5	1.14306	0.809623	0.718936	0.811394	0.897688	1.02339	1.0556	0.972294	0.790149	0.684758	0.806828	0.722364	0.861889	0.749609	0.629592	1.09144	1.29495	1.07157	1.09951	1.43362	2.26397	0.748693	0.57861	0.207505	0.499383	0.88522	1.1791	0.653779	1.00718	0.871994	0.628376	0.5436	0.761216	0.471877	0.631454	0.648251	0.71613	0.883724	1.06215	0.709643	0.966408	0.629324	0.673908	1.07344	0.966917	0.981828	0.990797	0.813099	0.947716
15	0.982046	0.748893	0.65475	0.832315	0.845002	1.07905	0.913685	0.911652	0.702184	0.651362	0.79086	0.694255	0.895307	0.806352	0.641171	1.21802	1.1718	0.812057	1.03922	1.16047	1.884	0.694316	0.386235	0.400618	0.551711	0.63263	1.29705	0.86613	0.975024	0.869812	0.592977	0.561321	0.737898	0.482249	0.732851	0.663124	0.808101	0.755162	1.20847	0.703845	0.918954	0.745544	0.618027	0.906824	0.852201	0.753002	1.0131	0.868205	1.03268
15.5	0.913964	0.70805	0.763989	0.875515	0.764214	1.03943	0.883669	0.914408	0.732421	0.66549	0.791865	0.711936	0.882845	0.756159	0.77148	1.09762	0.930781	0.863782	1.01951	1.03351	1.94873	0.72817	0.543028	0.414165	0.486731	0.709232	1.23995	0.649304	0.904333	0.705112	0.557539	0.503112	0.69912	0.444031	0.538178	0.729656	0.820179	0.842145	1.18692	0.745778	0.905796	0.698791	0.681003	1.25073	0.894425	0.871993	0.980548	0.912195	0.930221
16	0.933461	0.715223	0.801398	0.871875	0.993723	1.05885	0.877073	0.906981	0.744571	0.558083	0.81577	0.683832	0.883923	0.771567	0.726515	1.11531	0.987335	1.09418	0.985869	1.07307	1.90473	0.820679	0.46338	0.0999	0.376917	0.76186	0.99686	0.654255	0.96944	0.883573	0.639144	0.564732	0.68803	0.430781	0.59458	0.729383	0.786013	0.564391	1.22427	0.596231	0.986805	0.662457	0.745691	1.15577	1.05673	0.89443	1.05029	0.873093	0.949827
16.5	1.0467	0.769273	0.83856	1.06557	0.991713	1.05444	0.847754	0.87652	0.726924	0.537021	0.814166	0.689116	1.001	0.717968	0.593136	1.16851	1.00986	0.928848	0.854712	1.06773	2.60645	0.674542	0.569419	0.39571	0.312541	0.711626	0.858839	0.646949	0.774517	0.764527	0.543991	0.540559	0.635146	0.565267	0.60403	0.7194	0.887576	0.703135	1.15003	0.425909	0.966513	0.723434	0.569869	1.33684	0.795842	0.755518	1.13841	0.981914	0.93066
17	1.08214	0.582515	0.894497	0.920565	1.01039	1.02243	0.894977	0.726736	0.78388	0.569148	0.822566	0.651088	0.959858	0.696908	0.821297	1.28525	1.13141	1.27951	0.885692	1.19676	2.03341	0.549562	0.712361	0.35411	0.240976	0.899868	1.18601	0.678528	0.88015	0.823283	0.730035	0.392058	0.575187	0.472376	0.53734	0.703369	0.783856	0.704761	1.04079	0.556293	0.966753	0.632088	0.572269	1.19697	0.754179	0.694742	0.987561	0.849174	0.761186
17.5	1.07405	0.775671	0.677198	0.960098	0.984815	0.888815	0.890785	0.737593	0.705482	0.618812	0.787848	0.589367	0.819821	0.732524	0.633306	1.01361	1.31992	0.630039	0.878134	1.60255	2.00025	0.630955	0.685384	0.403863	0.313568	0.645625	1.0345	0.780343	0.879885	0.708385	0.560982	0.375175	0.517477	0.440372	0.614875	0.701646	0.834426	0.584256	1.23403	0.527998	0.945659	0.541992	0.615225	1.01529	1.01873	0.629915	1.03205	0.865394	0.980924
18	0.957609	0.955251	0.701713	0.869558	1.03717	0.868672	0.848072	0.837237	0.73704	0.518759	0.752673	0.585934	0.844828	0.704401	0.496497	1.00184	1.07234	0.783424	1.03525	1.8751	1.93066	0.660459	0.52555	0.229527	0.378272	0.749938	1.15715	0.716943	0.822351	0.840323	0.535018	0.312401	0.688199	0.467685	0.538136	0.604245	0.702036	0.630337	1.21662	0.596053	0.956318	0.730003	0.576217	1.19586	0.958062	0.836191	0.978723	0.729538	1.13913
18.5	1.02256	0.404729	0.820556	0.778598	0.847374	0.939701	0.83152	0.84562	0.772665	0.50005	0.723621	0.603775	0.788848	0.642349	0.568834	1.11146	1.08165	1.13602	0.758691	0.888892	2.00023	0.6227	0.573802	0.227645	0.524296	0.699274	1.07433	1.09262	0.866066	0.712538	0.545366	0.289906	0.49269	0.453561	0.619482	0.700436	0.798869	0.812599	1.17815	0.65575	1.03852	0.587747	0.473982	1.14938	0.938573	0.630525	1.06262	0.819216	1.06224
19	0.984449	0.696225	0.662764	1.11794	1.03608	0.957669	0.805416	0.768252	0.776403	0.44965	0.721169	0.568004	0.875896	0.674367	0.613149	1.08185	1.09218	0.79103	0.834402	1.44544	2.46968	0.892308	0.443423	0.318674	0.266526	0.882582	1.21706	0.804616	0.842546	0.877675	0.542453	0.366489	0.645836	0.415156	0.489779	0.731301	0.810782	0.692674	1.24973	0.708668	0.916298	0.647893	0.562775	1.17745	0.741644	0.73922	1.00575	0.910749	0.959146
19.5	1.08118	0.695433	0.624073	0.712234	1.06684	0.786128	0.804258	0.766456	0.718015	0.470592	0.794428	0.53245	0.902621	0.619616	0.649175	0.993491	1.42113	0.749501	0.448012	1.21302	2.15766	0.682638	0.62229	0.493726	0.360719	0.753218	1.00784	0.923404	0.810391	0.778067	0.563776	0.547655	0.516477	0.48643	0.4912	0.775164	0.550788	0.657832	1.32584	0.582265	0.921131	0.478275	0.578504	1.20367	0.947466	0.704709	1.03717	0.838693	1.02068
20	1.02921	0.642075	0.707769	0.813218	0.957682	0.737168	0.736603	0.763743	0.678267	0.3864	0.701648	0.529454	0.902296	0.71283	0.52723	0.821653	1.04825	0.78713	0.501843	1.20975	2.20083	0.576646	0.562774	0.159681	0.405257	0.807739	1.12202	0.910677	0.823547	0.877454	0.547814	0.317577	0.566979	0.493294	0.449456	0.583587	0.713063	0.704812	1.16775	0.454112	0.848222	0.502415	0.6276	0.982594	0.665554	0.995947	0.975352	0.903336	0.851668
20.5	1.0962	0.684721	0.538653	0.754454	1.18539	0.752784	0.859797	0.793961	0.70856	0.397034	0.708042	0.542864	0.916478	0.612723	0.5203	0.939896	1.4762	0.649592	0.721217	1.17696	2.15074	0.457514	0.640502	0.266408	0.357617	0.988301	0.912793	0.836906	0.848129	0.761465	0.640468	0.511474	0.492943	0.404022	0.386435	0.600685	0.710213	0.620053	1.28974	0.443488	0.910245	0.521083	0.513156	1.09553	0.816357	0.658711	0.993951	0.80157	0.922896
21	1.00257	0.564504	0.410824	0.9088	0.837831	0.731442	0.754936	0.72861	0.758975	0.379579	0.759799	0.522554	0.862374	0.694867	0.452461	0.995251	1.0978	0.522395	0.781739	1.0041	2.28942	0.461859	0.600467	0.256136	0.388516	0.560019	0.948238	0.97148	0.891975	0.772391	0.506598	0.369531	0.495282	0.469173	0.570137	0.688517	0.796366	0.626517	1.35423	0.414066	0.76162	0.527135	0.60432	1.18078	0.762352	0.755515	0.765339	0.743427	0.979759
21.5	0.998867	0.439373	0.582875	0.886516	1.01485	0.554476	0.851057	0.723064	0.740064	0.331202	0.749164	0.56426	0.834384	0.562307	0.608	0.982788	1.07594	0.774855	0.585763	0.931754	1.90162	0.610842	0.678117	0.119405	0.243234	0.784268	1.19636	0.644353	0.660779	0.875926	0.547712	0.44975	0.436563	0.35957	0.455708	0.572866	0.589766	0.73074	1.21704	0.547668	0.864382	0.42269	0.601094	1.00077	0.953886	0.628316	1.03946	0.82318	0.933968
22	0.90712	0.563013	0.663581	0.826816	0.885767	0.823512	0.815559	0.705656	0.723459	0.316622	0.78109	0.565181	0.820471	0.591344	0.617867	1.05798	1.01184	0.772012	0.886794	0.79999	1.94652	0.730793	0.667417	0.325048	0.267555	0.581974	1.11982	0.836906	0.823283	0.694407	0.56885	0.446697	0.465576	0.383009	0.540699	0.561203	0.753624	0.656937	1.17856	0.341567	0.808944	0.548997	0.504171	1.13702	0.950832	0.66042	0.878013	0.873019	0.940654
22.5	0.882492	0.338198	0.67375	1.23086	1.0153	0.705516	0.794623	0.747535	0.734016	0.311646	0.759885	0.504763	0.796149	0.581932	0.745889	0.86476	1.13043	0.710511	0.707746	0.659585	2.08304	0.522979	0.515528	0.310171	0.282131	0.792131	0.751879	0.707987	0.904732	0.804283	0.634114	0.432569	0.463383	0.439146	0.543979	0.634437	0.70726	0.642443	1.26321	0.357694	0.831699	0.437811	0.524394	1.13522	0.737574	0.628591	0.845161	0.833227	0.880728
23	1.02494	0.611165	0.647622	1.05358	1.08241	0.825625	0.820722	0.832806	0.688108	0.315768	0.668229	0.499983	0.919872	0.542082	0.444602	0.902087	1.12355	0.81392	0.665921	0.762346	2.25523	0.709133	0.615546	0.171412	0.324447	0.956201	0.715182	0.871081	0.836304	0.908255	0.601306	0.465439	0.544936	0.454706	0.467774	0.668925	0.697146	0.537788	1.38562	0.448677	0.824137	0.538544	0.469601	0.890473	0.737279	0.61339	0.984432	0.906659	0.856955
23.5	0.832886	0.742708	0.649547	0.933505	0.872932	0.932947	0.703593	0.836959	0.609764	0.239407	0.70969	0.454541	0.802861	0.594381	0.479984	0.945749	0.981795	0.915813	0.692271	1.2263	1.59958	0.718952	0.368543	0.075355	0.172582	0.566414	0.830927	0.909496	0.838692	0.793357	0.439044	0.362383	0.445442	0.430444	0.482058	0.617053	0.648612	0.551467	1.21041	0.330735	0.781518	0.573974	0.468502	1.05806	0.718058	0.711681	0.964229	0.887207	0.834458
24	0.778687	0.475774	0.610524	0.871934	0.79508	0.804942	0.834089	0.818235	0.623728	0.307288	0.752814	0.493352	0.791671	0.501394	0.475695	0.789086	0.935569	0.665167	0.626563	1.0089	1.90382	0.485688	0.553073	0.092816	0.33187	0.561266	0.924084	0.610889	0.859421	0.855392	0.637998	0.337582	0.436678	0.42958	0.421378	0.716637	0.61078	0.532217	1.07357	0.398821	0.914261	0.588864	0.555272	0.964447	0.967187	0.842563	0.968241	0.703424	0.946638
24.5	0.891441	0.599998	0.710935	0.954427	0.929137	0.875727	0.770108	0.789692	0.584089	0.330314	0.721905	0.453421	0.864183	0.490452	0.561469	0.79201	1.0009	0.678246	0.807734	1.11935	2.30594	0.523371	0.594794	0.354873	0.333836	0.622077	0.643979	0.928114	1.10936	0.720402	0.687936	0.37595	0.496732	0.475827	0.444445	0.582179	0.621826	0.586538	1.31036	0.444807	0.753044	0.402237	0.634841	1.05538	0.798443	0.695665	1.02089	0.771477	0.960466
25	0.948005	0.40594	0.550882	0.922758	0.986819	0.747177	0.713331	0.776077	0.537084	0.303756	0.741799	0.467162	0.856255	0.559887	0.526946	0.888273	0.945314	0.605812	0.648532	0.680111	2.37919	0.481267	0.469173	0.447859	0.212191	0.735741	0.561791	0.722599	0.894103	0.867187	0.457823	0.324808	0.671035	0.332322	0.508124	0.652652	0.728562	0.531891	1.38575	0.51733	0.767271	0.581532	0.477696	0.82192	0.766028	0.581902	0.976372	0.864095	0.915426
25.5	0.833426	0.535202	0.630023	1.04962	0.974652	0.676153	0.800587	0.78059	0.615702	0.219217	0.714362	0.422607	0.740083	0.588999	0.484988	0.874797	0.940117	0.789943	0.617832	1.12478	2.0617	0.456498	0.517772	0.183538	0.251253	0.665543	0.707963	0.803442	0.809863	0.800567	0.550487	0.386387	0.612881	0.450403	0.401465	0.535677	0.564968	0.587296	1.24501	0.396131	0.787335	0.51973	0.524387	1.0018	0.634929	0.665484	0.783377	0.931797	0.866459
26	0.932853	0.662688	0.617142	0.937754	1.07884	0.811032	0.753308	0.88167	0.595085	0.318806	0.749602	0.415427	0.806978	0.530982	0.257181	0.86314	1.10333	0.699772	0.594224	1.16549	1.92365	0.404557	0.590841	0.453025	0.418249	0.850587	1.01004	0.987508	0.818098	0.763868	0.570614	0.356362	0.507861	0.439685	0.37145	0.523677	0.662646	0.520285	1.25008	0.488953	0.892549	0.470133	0.501107	0.966495	0.736751	0.634435	0.983167	0.869942	0.850163
26.5	0.773974	0.577972	0.765135	0.787217	1.00142	0.838463	0.665618	0.744659	0.652318	0.18801	0.749286	0.466351	0.73911	0.428659	0.566547	0.678893	0.816571	0.791106	0.660653	1.11057	1.33549	0.409045	0.627428	0.16948	0.268717	0.702004	0.937887	1.11148	0.846534	0.730448	0.556494	0.325951	0.553058	0.430752	0.370245	0.606881	0.770014	0.595184	1.24442	0.510859	0.856992	0.523329	0.427603	1.10249	0.974092	0.64272	0.848964	0.698497	0.854124
27	0.775471	0.416264	0.746112	1.06138	0.918515	0.802289	0.718575	0.7047	0.67277	0.229404	0.741375	0.419463	0.727824	0.484354	0.446675	0.867643	0.839389	0.728614	0.708579	1.0584	2.14842	0.517996	0.411238	0.235892	0.181416	0.690617	0.966121	0.709168	0.740902	0.908693	0.563154	0.452792	0.584342	0.425091	0.490643	0.683821	0.682674	0.462887	1.15058	0.273689	0.781547	0.508417	0.587516	0.898771	0.850255	0.858398	0.823437	0.773945	0.7026
27.5	0.951109	0.351066	0.784917	0.896591	0.942128	0.955442	0.711919	0.777556	0.652866	0.204835	0.669457	0.429635	0.785167	0.425208	0.553175	0.951232	1.24374	0.997818	0.648729	0.646281	1.93245	0.564478	0.331582	0.431991	0.223035	0.657607	0.578422	0.822763	0.869521	0.58956	0.425968	0.274819	0.508645	0.361079	0.415993	0.584601	0.682151	0.638767	1.12435	0.507363	0.774855	0.487524	0.512655	0.998086	0.834662	0.662774	1.02707	0.768788	0.809956
28	0.895045	0.487472	0.584122	0.971717	1.12576	0.931805	0.573927	0.756955	0.671944	0.178203	0.658695	0.418167	0.783477	0.49878	0.450679	0.771058	1.18765	0.957961	0.645033	0.927151	1.98918	0.48307	0.57639	0.271709	0.241041	0.886284	0.80552	0.729905	0.723493	0.444952	0.40527	0.328811	0.490771	0.366966	0.518512	0.552924	0.709877	0.653446	1.21203	0.482119	0.819205	0.438508	0.503213	0.906079	0.93728	0.683659	0.921853	0.725792	0.954352
28.5	0.793594	0.502358	0.761914	1.08482	1.16514	0.727704	0.635431	0.742186	0.732531	0.211075	0.748002	0.420511	0.803065	0.50184	0.338956	1.00272	0.967891	0.88703	0.767699	0.970613	2.03331	0.687395	0.575966	0.032226	0.138955	0.85069	0.911541	0.758894	0.761227	0.749016	0.600465	0.366535	0.487224	0.562176	0.463224	0.523752	0.580189	0.633796	1.14728	0.41357	0.793917	0.520934	0.437045	0.932822	0.905817	0.82753	0.872272	0.808923	0.776251
29	0.937958	0.552919	0.721218	1.12536	1.19716	0.792343	0.685158	0.725417	0.692396	0.192191	0.706703	0.385532	0.683293	0.391714	0.519011	0.973267	1.15663	0.851348	0.55066	1.1759	2.08748	0.47304	0.486821	0.06464	0.305202	0.969498	1.01975	0.968656	0.755913	0.778067	0.524066	0.442493	0.558805	0.478255	0.473095	0.61409	0.683334	0.685082	0.997297	0.365484	0.934969	0.562106	0.456637	0.928846	0.908974	0.797713	0.945283	0.711934	0.821916
29.5	0.903235	0.599622	0.764146	0.930497	0.926589	0.846848	0.815896	0.816319	0.772005	0.125233	0.726703	0.431077	0.859788	0.445444	0.478841	0.916921	1.23317	0.986293	0.6028	0.954956	2.00933	0.444302	0.659661	0.246729	0.381862	0.756387	0.955144	0.775626	0.780495	0.588464	0.573951	0.403664	0.366299	0.417864	0.428433	0.555916	0.7102	0.634168	1.32848	0.321105	0.754564	0.492362	0.579554	0.809404	0.692598	0.536498	0.865264	0.922244	0.739215
30	0.996187	0.744615	0.773443	0.95211	1.00259	0.626585	0.674758	0.680705	0.691627	0.202752	0.691724	0.451958	0.796619	0.498656	0.571835	0.767151	1.3777	0.978577	0.740331	0.981571	2.37784	0.630139	0.604103	0.457059	0.294856	0.814081	0.824334	0.79684	0.785809	0.501963	0.641959	0.380298	0.633782	0.400275	0.36657	0.472772	0.794277	0.632726	1.05318	0.376113	0.761506	0.519641	0.646898	0.933689	0.801064	0.609657	0.860782	0.775753	0.864821
30.5	0.919229	0.412501	0.683203	1.08136	1.05283	0.706783	0.592999	0.764463	0.69443	0.163511	0.679867	0.40061	0.703438	0.456751	0.35768	0.659864	1.19377	0.605265	0.628738	0.273784	2.23656	0.566805	0.316344	0.168364	0.138894	0.673747	0.939453	0.999296	0.720303	0.506991	0.626484	0.360837	0.636263	0.470576	0.405917	0.565628	0.598023	0.489501	1.08139	0.297753	0.779168	0.377031	0.600848	1.0784	0.730747	0.681139	1.09641	0.83116	0.698851
31	0.82629	0.460881	0.849482	1.04687	1.00102	0.753511	0.569415	0.667771	0.614603	0.122668	0.667686	0.417986	0.770772	0.531832	0.617154	0.529356	1.12628	0.967132	0.726654	0.931451	2.36702	0.62514	0.295069	0.33875	0.276806	0.753616	0.91656	0.996464	0.682699	0.518349	0.59932	0.285513	0.506872	0.335869	0.383168	0.498598	0.636296	0.51822	1.13417	0.434556	0.822288	0.498143	0.488279	0.970485	0.870127	0.706523	0.926497	0.788302	0.754913
31.5	0.734576	0.581167	0.812831	0.85566	0.953078	0.620558	0.682406	0.681464	0.677718	0.165102	0.655098	0.441297	0.770306	0.422687	0.481128	0.624652	0.858965	0.999378	0.730544	0.757841	2.21218	0.483006	0.40987	0.0758	0.248401	0.651565	0.538584	1.03441	0.677519	0.728266	0.606689	0.362309	0.500266	0.442091	0.477665	0.577957	0.718646	0.755326	1.16898	0.366224	0.834927	0.428632	0.578464	1.16739	0.810713	0.750913	0.995987	0.755254	0.750351
32	0.878861	0.619397	0.83863	0.978697	0.994248	0.623029	0.686568	0.626171	0.626148	0.178684	0.639173	0.428265	0.783612	0.586893	0.393996	0.746148	1.33369	0.834634	0.557493	0.866472	2.15446	0.691662	0.48787	0.144554	0.311449	0.792374	1.04611	0.921989	0.79737	0.475099	0.563761	0.38357	0.495089	0.382791	0.322498	0.564002	0.641719	0.504528	1.13912	0.418879	0.913655	0.578404	0.605564	0.877664	0.878446	0.789013	1.17061	0.762714	0.71744
32.5	0.845022	0.584817	0.727959	0.856354	0.828951	0.836236	0.681132	0.614158	0.750344	0.125497	0.697315	0.372489	0.685861	0.477411	0.471621	0.758551	1.14076	1.16031	0.597306	0.672105	2.53725	0.598343	0.266779	0.314988	0.202424	0.566866	1.09253	0.959934	0.778371	0.515946	0.565926	0.312918	0.563182	0.39029	0.31725	0.519416	0.785965	0.611829	0.991028	0.396694	1.08416	0.525236	0.504395	1.01612	0.793474	0.655937	1.05102	0.750028	0.768059
33	0.899512	0.649991	0.965011	1.06636	0.801809	0.713838	0.681574	0.595314	0.701248	0.182899	0.629729	0.375815	0.676787	0.528487	0.496851	0.674422	1.33866	1.20393	0.397668	0.755579	2.10126	0.542052	0.371524	0.320982	0.286871	0.583739	1.10759	0.845862	0.843214	0.713192	0.468863	0.361474	0.612743	0.42901	0.356548	0.564876	0.6264	0.605728	1.30086	0.431888	0.866568	0.528509	0.828879	1.03266	0.918822	0.676148	1.10186	0.863152	0.721602
33.5	0.785887	0.572614	0.853936	0.746847	0.945376	0.755982	0.52019	0.616511	0.587387	0.074545	0.673847	0.385522	0.670283	0.52731	0.503073	0.677668	1.20702	0.933579	0.438046	0.920103	2.17686	0.657322	0.3856	0.125986	0.181714	0.707641	0.836572	0.835732	0.911507	0.888159	0.566998	0.335232	0.541378	0.398108	0.343776	0.43957	0.555766	0.80498	1.07992	0.410493	0.96537	0.37524	0.637693	0.926892	0.880071	0.521794	1.07641	0.850622	0.561874
34	0.912767	0.53557	0.703199	0.68689	0.85715	0.593127	0.680625	0.656474	0.61944	0.107399	0.590665	0.382498	0.694384	0.522389	0.370333	0.639347	1.1683	0.929169	0.600497	0.478704	2.36759	0.428048	0.337805	0.264443	0.174938	0.456535	0.777286	0.75819	0.77186	0.637612	0.624138	0.346714	0.73959	0.367885	0.435421	0.584268	0.934647	0.743067	1.04474	0.445217	0.887178	0.351547	0.66387	0.984183	0.714506	0.597573	1.11345	0.792474	0.75889
34.5	0.777233	0.587738	0.75271	0.868892	0.741364	0.65764	0.690144	0.676235	0.657815	0.101823	0.610742	0.390594	0.537677	0.379698	0.532094	0.546518	1.06594	0.882965	0.597705	0.561124	2.19036	0.488696	0.298861	0.281029	0.014344	0.397929	0.895545	0.756305	0.619586	0.556356	0.652085	0.409523	0.661063	0.346253	0.518143	0.668326	0.840162	0.749052	1.30157	0.329831	0.973294	0.556791	0.623802	1.23097	0.888484	0.950427	1.15961	0.821041	0.689177
35	0.674958	0.491113	0.644089	0.390474	0.7379	0.680794	0.527176	0.624015	0.607951	0.159096	0.609192	0.370656	0.776898	0.522654	0.361185	0.394864	0.829362	0.774048	0.386697	0.529041	2.01175	0.53907	0.326498	0.23535	0.233627	0.24671	0.797361	0.779404	0.661841	0.482304	0.623542	0.395383	0.629829	0.370603	0.35387	0.568524	0.80186	0.738203	1.20404	0.363529	0.825266	0.402744	0.652553	0.962512	0.540481	0.570277	1.11956	0.791747	0.76774
35.5	0.896331	0.46514	0.608518	0.693124	0.862543	0.532771	0.466424	0.711763	0.655837	0.089548	0.644276	0.366461	0.677695	0.460209	0.391634	0.428261	1.21906	0.59104	0.660587	0.462105	2.34259	0.53783	0.171982	0.448822	0.316248	0.454097	0.906209	0.905491	0.664363	0.565969	0.556488	0.16911	0.637973	0.479203	0.505239	0.658872	0.721539	0.69073	1.18905	0.290501	0.949262	0.401796	0.497092	1.01311	0.863692	0.790746	1.21821	0.70362	0.756453
36	0.87778	0.520667	0.792383	0.724643	0.843683	0.573108	0.644146	0.628768	0.574138	0.173912	0.618636	0.319343	0.653113	0.498014	0.583983	0.349588	1.20129	1.04918	0.521985	0.354739	2.28784	0.317909	0.241157	0.352535	-0.03352	0.506888	1.07214	0.714823	0.852247	0.588685	0.624651	0.261706	0.595498	0.238755	0.397785	0.470876	0.653833	0.641475	0.96832	0.404603	0.815003	0.390067	0.656296	1.13954	0.756002	0.701383	1.13576	0.759135	0.839969
36.5	0.760247	0.308175	0.586721	0.625167	0.853449	0.820018	0.645427	0.744578	0.70856	0.242975	0.629553	0.359725	0.733276	0.440215	0.474621	0.528798	1.17511	0.865482	0.393031	0.14585	2.42989	0.576848	0.240299	0.283319	0.186815	0.463659	0.998739	0.599336	0.540794	0.844034	0.558546	0.375943	0.486688	0.282063	0.498714	0.44951	0.815517	0.683878	0.938945	0.480523	0.728173	0.442218	0.601723	1.0682	0.896993	0.725997	1.12412	0.814721	0.826892
37	0.900444	0.530495	0.909886	0.313575	0.826043	0.852818	0.688488	0.852168	0.678706	0.146546	0.552816	0.350731	0.683788	0.478767	0.375266	0.449195	1.44437	1.25507	0.5837	0.385041	2.07748	0.405032	0.226348	0.30779	0.21472	0.497384	1.15119	0.767616	0.648555	0.637833	0.579706	0.396651	0.580359	0.367811	0.484355	0.523404	0.686323	0.587982	1.22172	0.304944	0.834743	0.45552	0.534354	0.904816	0.708887	0.833316	0.816264	0.672547	0.781953
37.5	0.677059	0.467354	0.812451	0.596163	0.744361	0.789207	0.5637	0.811609	0.658861	0.088814	0.617386	0.33283	0.716415	0.469961	0.40586	0.425035	1.12446	1.0402	0.445001	0.587354	1.73934	0.515889	0.232269	0.064037	0.242492	0.310625	1.4244	0.702566	0.632607	0.60485	0.550233	0.33295	0.474769	0.28543	0.374833	0.609763	0.757401	0.623856	1.02075	0.380474	0.781768	0.45365	0.53833	0.881852	0.776751	0.814046	0.961753	0.635041	0.793496
38	0.933276	0.532712	0.683944	0.568166	0.800852	0.67199	0.603427	0.712804	0.808511	0.153665	0.693569	0.376149	0.679543	0.448718	0.570622	0.457092	1.14392	0.635389	0.364623	0.593933	2.38695	0.608145	0.312003	0.315129	0.251128	0.555591	1.03168	0.683714	0.551158	0.605941	0.632512	0.382868	0.661993	0.27686	0.41177	0.556757	0.622051	0.610325	1.20247	0.320316	0.771929	0.417812	0.480166	0.89314	0.775014	0.644324	0.86528	0.683324	0.826509
38.5	0.793293	0.658348	0.616369	0.676044	0.688454	0.681817	0.696809	0.605694	0.674529	0.143252	0.608469	0.380207	0.634813	0.41301	0.585631	0.343991	1.04066	0.684781	0.261632	0.650915	2.19942	0.522788	0.153735	0.335578	0.214319	0.31804	1.50564	0.712234	0.636062	0.724334	0.567068	0.276046	0.526935	0.463565	0.383104	0.612316	0.721411	0.686111	1.20715	0.475492	0.724566	0.484394	0.524492	0.950667	0.935859	0.812417	0.831578	0.754355	0.765625
39	0.837436	0.538286	0.646207	0.497624	0.731721	0.692854	0.659105	0.658668	0.724228	0.066772	0.547506	0.40842	0.705308	0.353322	0.46061	0.469978	1.33801	0.717046	0.477094	0.366581	2.03976	0.562472	0.247806	0.077711	0.183105	0.271993	0.93099	0.502237	0.713264	0.832459	0.582406	0.362522	0.507451	0.397975	0.386474	0.47348	0.721317	0.514046	1.37868	0.417547	0.790494	0.481762	0.405327	1.07682	0.776152	0.586625	0.791585	0.579954	0.851642
39.5	0.824945	0.755588	0.765503	0.726504	0.722394	0.772382	0.64992	0.7853	0.664743	0.136633	0.641984	0.376911	0.680331	0.474812	0.533667	0.376142	1.30763	0.914996	0.331841	0.84859	2.04605	0.445233	0.05711	0.278216	0.306426	0.396354	1.21047	0.435302	0.581055	0.717998	0.51939	0.295397	0.550148	0.321618	0.438105	0.527196	0.727973	0.496053	1.10778	0.266592	0.699036	0.311114	0.340148	1.03817	0.725873	0.792669	0.786653	0.492667	0.787261
40	0.655745	0.46318	0.634047	0.461751	0.894373	0.702863	0.686806	0.685337	0.682116	0.093746	0.566097	0.417517	0.690745	0.441759	0.446245	0.406727	0.906348	0.727924	0.461128	0.3181	1.84393	0.550581	0.15886	0.416798	0.138002	0.469606	1.23118	0.68678	0.680441	0.725425	0.587968	0.360417	0.529271	0.356933	0.421827	0.507389	0.546321	0.544804	1.21848	0.384771	0.78512	0.430139	0.506125	1.03811	0.693396	0.9339	0.886838	0.683917	0.743588
Dyn1 KO + Dyn1xA OEx
Time (sec)	normalized fluoresence changes over the time course
0	0.09282	0.134858	0.093467	0.262416	0.09905	0.098315	0.005644	0.106573	0.035237	0.244487	0.189778	-0.07016	-0.0341	0.009598	0.022508	-0.01572	0.143609	-0.3746	0.105757	-0.26666	-0.05432	-0.04636	0.157499	0.00587	0.092847	0.041663	-0.01003	0.081723	0.048128	0.006389	-0.0513	0.082656	0.100383	0.09825	0.355133	0.155151	0.204217	0.108683	0.147349	0.264965	0.306657	0.182914	0.027132	0.255011	0.163873	0.266968	0.300446	0.172283	0.217165
0.5	0.034919	0.152815	0.06037	0.11518	0.131385	0.120484	0.017418	0.065783	-0.05473	0.157548	0.13139	-0.04841	-0.12669	0.0398	0.051177	-0.11872	0.008038	-0.2588	0.068256	-0.04419	-0.10844	0.061458	0.11456	-0.01612	0.050201	-0.04711	-0.01139	0.177408	0.033898	0.000741	-0.01709	-0.04382	0.149271	0.076531	0.229096	0.067299	0.101197	0.137234	0.135084	0.190065	0.180155	0.232353	0.071845	0.162682	0.149406	0.284735	0.307445	0.143728	0.345264
1	0.041374	0.056234	-0.00988	-0.06068	0.001488	0.046679	-0.06877	-0.00075	-0.06234	0.085105	0.026427	-0.07775	-0.11308	0.021171	0.030885	-0.01336	0.000614	-0.41973	0.148195	-0.2455	-0.03701	0.014549	0.018084	-0.03628	0.008425	-0.12873	-0.08077	-0.02921	0.040038	0.012551	0.011638	0.112563	0.072893	0.134814	0.154817	0.064366	0.090635	-0.00669	0.176611	0.145693	0.085468	0.204915	-0.03804	0.194226	0.049207	0.189225	0.034302	0.10105	0.206703
1.5	0.010538	0.046029	0.181261	-0.01068	0.050897	0.025725	-0.07047	0.053098	-0.30535	0.106518	0.119991	-0.07818	-0.01451	-0.10144	-0.09364	-0.08502	-0.02191	-0.47625	0.086907	-0.02054	-0.06372	-0.09803	0.031244	-0.10027	0.0144	-0.08477	-0.06732	-0.03036	0.060154	0.020907	-0.07375	-0.06042	0.073802	0.107013	0.128697	-0.0133	0.117521	-0.08548	0.139406	0.19595	0.102341	0.175164	-0.22012	0.185878	0.095484	0.132298	0.042758	0.044146	0.082573
2	0.005325	0.021737	0.068941	-0.09479	0.053467	0.030988	0.010915	-0.06659	-0.15192	0.056557	-0.04162	-0.07054	-0.07087	0.107086	0.113767	-0.07068	-0.18074	-0.28365	0.009334	-0.25217	-0.05434	-0.04261	0.15786	-0.05234	-0.02677	-0.07341	-0.04989	-0.0315	0.062194	-0.0284	0.03133	-0.00096	0.006167	0.063936	0.1053	0.108814	-0.02005	0.024309	0.033794	0.115843	-0.00796	0.061254	-0.11216	0.070806	0.006269	0.068661	0.080828	0.052656	0.108923
2.5	-0.03484	0.131107	-0.04505	0.009283	0.105549	0.054121	-0.01928	-0.07905	-0.11528	0.020982	-0.02948	-0.02821	0.156131	-0.09648	-0.09186	-0.00803	-0.07274	-0.11124	-0.04077	-0.05321	-0.07392	0.020248	0.215789	-0.00942	0.035634	-0.05819	-0.03267	-0.05405	0.043418	-0.05873	-0.12571	0.007896	0.004816	0.016347	0.059858	0.035926	-0.0354	-0.03495	-0.02153	0.112372	0.05157	0.109049	-0.155	0.151615	-0.07696	0.088928	-0.06978	0.095207	0.15793
3	-0.01768	0.045397	-0.03606	0.030192	0.109422	0.113275	0.009042	-0.06327	-0.15281	-0.01594	0.022877	-0.05519	0.006188	0.007246	0.01048	-0.01777	0.030703	-0.35136	0.109718	-0.14465	-0.08082	-0.03179	0.151121	0.021651	-0.03729	-0.1085	0.029149	0.083384	0.04959	-0.03891	-0.0072	-0.07079	0.051837	0.001618	0.027536	0.012395	-0.05474	-0.04397	0.164016	0.036836	-0.03063	0.03386	-0.09397	0.079149	-0.10013	0.155645	0.016972	0.047989	0.062861
3.5	-0.05335	-0.02661	-0.11078	-0.0465	0.101896	0.083248	0.013291	0.084911	-0.25538	0.069178	-0.00479	-0.01626	0.002668	0.035648	0.037325	0.005552	-0.02686	-0.53061	0.058525	-0.02198	-0.11995	-0.03326	0.0556	-0.00818	0.005664	-0.03789	0.03213	0.033201	0.025527	-0.05737	-0.00637	-0.07222	-0.04594	0.062014	-0.00721	-0.11018	0.006312	-0.06343	0.015296	0.087303	0.004431	0.004879	-0.21564	-0.0047	-0.01967	-0.0104	-0.00854	0.058388	0.200549
4	0	0	0	0	0	0	0	0	0	0	0	0	0	0	0	0	0	0	0	0	0	0	0	0	0	0	0	0	0	0	0	0	0	0	0	0	0	0	0	0	0	0	0	0	0	0	0	0	0
4.5	1	1	1	1	1	1	1	1	1	1	1	1	1	1	1	1	1	1	1	1	1	1	1	1	1	1	1	1	1	1	1	1	1	1	1	1	1	1	1	1	1	1	1	1	1	1	1	1	1
5	0.908668	0.85622	0.914647	1.01182	0.953911	0.869879	1.03632	0.845686	1.02038	0.944378	0.944007	0.984114	1.11364	1.17951	1.17803	0.809232	0.95891	1.25159	0.883953	0.968337	1.06944	1.02886	1.09163	0.878737	0.945621	0.957732	1.02754	1.04712	0.93646	0.987324	0.928592	0.939189	1.11687	1.04531	1.10453	0.911901	1.07969	0.88191	1.01106	0.986915	1.1247	0.997242	1.05712	0.948074	1.00478	1.09043	0.918675	0.876829	0.947981
5.5	0.829646	0.846647	0.878072	1.01523	0.878533	0.898393	1.02889	0.889287	0.890211	0.887595	0.78355	0.918587	0.798607	1.12361	1.1203	0.87788	0.882514	0.949128	0.802497	0.762324	0.948117	0.932583	1.0316	1.07099	0.926263	0.865073	1.21396	1.15335	0.955457	0.927641	1.12332	1.01068	1.04311	0.973179	1.13857	0.850498	1.09758	0.997798	1.02727	1.05407	0.990941	0.974911	1.00703	0.969802	1.02614	1.05611	1.01674	0.942976	0.987551
6	0.829581	0.815212	0.982364	0.978328	0.89689	0.797873	1.02825	0.909275	1.44225	0.923348	0.817241	0.802768	0.909674	1.08072	1.0756	0.708442	0.741672	0.932172	0.7563	0.715212	0.946398	1.06489	0.999757	0.960897	0.951014	0.946969	0.965725	1.15697	0.954931	0.889935	1.16238	1.00886	1.02096	1.20879	1.04054	0.936697	0.996268	0.843839	0.976515	1.06292	0.954955	0.932817	0.876354	0.872455	0.932623	1.04822	0.823027	0.819688	0.896113
6.5	0.849099	0.764678	0.823743	1.1068	0.880879	0.647638	1.11867	0.848056	1.05993	0.921427	0.6534	0.881596	0.811869	1.22909	1.22239	0.836725	0.712886	1.00618	0.695662	0.781016	0.928209	0.957302	1.15127	0.86038	0.841336	0.814749	1.23725	1.16616	0.9013	0.945052	1.09535	0.802501	0.989155	0.963278	1.12698	1.01837	0.922224	0.870336	0.951869	0.965025	0.91315	0.94059	0.919948	0.91992	0.96218	1.04294	0.888775	0.828459	0.814508
7	0.841644	0.779773	0.848582	0.842992	0.873401	0.784555	1.14818	0.912708	1.06519	0.952296	0.700965	0.82382	0.914127	1.14475	1.13619	0.783677	0.871852	1.22781	0.789349	0.773136	0.897851	0.94635	1.03124	0.878432	0.949854	0.843461	1.0844	1.22753	0.879292	0.919405	1.02119	0.863361	0.951233	1.02869	1.09732	0.705018	0.851611	0.808803	1.00308	1.00868	0.923386	0.844153	0.914506	0.798916	1.04522	0.975576	0.71285	0.712273	0.817317
7.5	0.79266	0.811827	0.638373	0.811075	0.867504	0.761648	1.12066	0.869861	1.00998	0.926259	0.662564	0.83992	1.03266	1.01577	1.00535	0.754039	0.882519	1.02076	0.804572	0.797951	0.802189	0.871178	1.15758	0.836608	0.83486	0.817798	1.14473	1.21017	0.785918	0.940298	1.15076	0.805093	1.02768	0.943188	0.981561	0.855809	0.721552	0.912041	0.949458	0.982426	0.872846	0.831449	0.851132	0.770432	0.875797	0.890618	0.822438	0.745073	0.75392
8	0.846642	0.904832	0.71115	0.950268	1.00567	0.705472	0.98467	0.756571	1.11452	0.993955	0.706829	0.83206	0.879025	1.02541	1.01326	0.710879	0.66758	0.606257	0.67315	0.797902	0.861431	1.04983	1.07368	0.809141	0.816655	0.889225	1.19388	1.31082	0.806402	0.922452	1.15353	0.790964	0.907778	0.947087	1.04573	0.667313	0.877041	0.75357	0.905189	0.885636	0.75961	0.712277	0.758418	0.598651	0.886545	0.79801	0.807156	0.687292	0.768596
8.5	0.858584	0.86278	0.600002	0.672749	0.877654	0.794014	1.06556	0.839135	0.866271	0.873673	0.675363	0.657227	0.642475	0.94818	0.934245	0.805545	0.665472	0.824652	0.71559	0.771962	0.667446	0.960929	0.956917	0.932933	0.869566	0.657387	1.12203	1.21778	0.791449	0.891754	0.9705	0.921795	0.94964	0.955376	0.933459	0.736532	0.777496	0.659929	0.88624	0.952576	0.787566	0.802477	0.710144	0.732963	0.879764	0.836654	0.754938	0.78848	0.870642
9	0.80857	0.69796	0.75525	0.690027	0.902547	0.7126	0.954328	0.725397	0.712359	0.932744	0.714593	0.706925	0.728312	0.792254	0.776519	0.806325	0.779154	0.998085	0.722163	0.774683	0.65427	0.820298	0.729539	0.931401	0.698963	0.711205	1.0323	1.14721	0.931571	0.886683	0.923524	0.724942	0.935876	0.767138	0.908938	0.643405	0.767773	0.653236	0.844257	0.818059	0.725166	0.705104	0.703212	0.644674	0.763616	0.825753	0.649808	0.738599	0.65701
9.5	0.777143	0.620336	0.760438	0.59949	0.904832	0.635858	0.887018	0.691123	0.861699	0.851464	0.715003	0.62212	0.697118	0.926168	0.908766	0.715432	0.552249	1.27716	0.6737	0.563763	0.754273	0.78316	0.981871	1.05549	0.785619	0.900405	1.00314	1.03896	0.8241	0.871276	0.74118	0.737262	0.882826	0.815778	0.776217	0.53345	0.639053	0.647852	0.796501	0.815225	0.679801	0.69218	0.567984	0.645135	0.837665	0.851019	0.702853	0.696981	0.801091
10	0.723283	0.678629	0.674673	0.617885	0.650272	0.533007	0.855554	0.668392	0.696328	0.825433	0.653065	0.657066	0.597656	0.774166	0.755009	0.69131	0.709516	1.11344	0.739689	0.673728	0.565242	0.827465	0.985564	0.951614	0.724604	0.59154	0.985272	1.18813	0.830515	0.87596	0.585102	0.571613	0.736331	0.793057	0.92058	0.512217	0.593262	0.634152	0.783575	0.761579	0.629141	0.566337	0.573381	0.559175	0.778441	0.678084	0.632622	0.577537	0.680743
10.5	0.701355	0.629062	0.689008	0.619229	0.713938	0.512331	0.870671	0.720376	0.830551	0.757818	0.56743	0.618567	0.225203	0.784904	0.76404	0.679629	0.640922	1.0779	0.634619	0.763511	0.564291	0.761644	0.912346	0.942436	0.756746	0.646381	0.894566	1.02786	0.817645	0.823888	0.579103	0.51055	0.787147	0.715328	0.740055	0.441314	0.606699	0.542879	0.694127	0.737951	0.588905	0.530675	0.548311	0.466063	0.629069	0.74599	0.746017	0.649145	0.594247
11	0.757454	0.602945	0.666953	0.571357	0.569884	0.54109	0.868754	0.50668	1.02702	0.806489	0.638697	0.609194	0.308436	0.699044	0.676478	0.596389	0.534679	0.940374	0.614795	0.643109	0.51292	0.710526	0.908856	0.923515	0.649085	0.516933	0.961711	1.09887	0.736859	0.897346	0.624964	0.607785	0.747117	0.805786	0.704071	0.482551	0.524064	0.431018	0.686813	0.60784	0.564765	0.582167	0.453178	0.457308	0.577969	0.647334	0.586478	0.556345	0.737506
11.5	0.722938	0.577103	0.725877	0.612916	0.597867	0.574445	0.723423	0.597154	0.890689	0.807906	0.615739	0.428655	0.40203	0.731419	0.70715	0.573131	0.552251	0.928787	0.478451	0.628355	0.525533	0.762062	0.917175	0.873367	0.507379	0.433164	0.923952	1.06385	0.711022	0.769756	0.550961	0.452614	0.660285	0.720218	0.729125	0.440392	0.713771	0.457278	0.756014	0.771867	0.550222	0.574556	0.463235	0.423245	0.57806	0.614555	0.587716	0.552374	0.493414
12	0.738762	0.58992	0.642561	0.475817	0.491199	0.534777	0.684625	0.44286	0.945289	0.742177	0.356184	0.455793	0.456163	0.727725	0.701755	0.399899	0.223707	0.523309	0.372719	0.442747	0.626225	0.790436	0.888621	0.956672	0.527613	0.357255	0.813321	1.20052	0.706774	0.842247	0.548211	0.453841	0.640705	0.654746	0.701113	0.370751	0.645584	0.384736	0.547988	0.63176	0.393145	0.516163	0.296284	0.472037	0.542137	0.598776	0.52348	0.327863	0.522568
12.5	0.67654	0.550375	0.628244	0.342588	0.598102	0.465948	0.654559	0.300285	0.876522	0.708428	0.579983	0.543614	0.36677	0.742149	0.714472	0.486293	0.340611	0.872108	0.56491	0.588589	0.504945	0.617162	0.782333	0.919193	0.5136	0.336475	0.73573	1.00467	0.663168	0.79067	0.602443	0.463142	0.570251	0.600017	0.678071	0.349154	0.419082	0.273811	0.561123	0.618169	0.357592	0.469525	0.300496	0.262661	0.510514	0.490139	0.460938	0.35633	0.519952
13	0.685789	0.548402	0.573034	0.439398	0.509975	0.458606	0.55033	0.353708	0.873054	0.74184	0.503097	0.391717	0.370045	0.633474	0.60416	0.539068	0.320414	0.336137	0.530697	0.520805	0.568636	0.596942	0.672105	0.794993	0.431411	0.284759	0.712739	0.979011	0.708219	0.770096	0.568584	0.429982	0.568993	0.598816	0.692607	0.397036	0.577415	0.295212	0.578412	0.600513	0.411129	0.428453	0.282531	0.255747	0.416651	0.456753	0.355258	0.328858	0.41544
13.5	0.56763	0.476914	0.728462	0.487629	0.529166	0.523639	0.639314	0.361788	0.762796	0.686422	0.578659	0.492138	0.482814	0.535748	0.504817	0.412695	0.327377	0.338746	0.553794	0.624832	0.434105	0.599049	0.73545	0.850681	0.42014	0.301865	0.803531	1.16458	0.689827	0.799579	0.325215	0.469179	0.524604	0.645376	0.779055	0.285559	0.540391	0.350912	0.517105	0.606994	0.393332	0.364736	0.261309	0.344423	0.303024	0.478631	0.313168	0.380067	0.473894
14	0.628455	0.519435	0.6178	0.482464	0.589823	0.329286	0.5521	0.341482	0.969488	0.579429	0.442479	0.48627	0.607829	0.545148	0.512534	0.341692	0.427006	0.49614	0.593993	0.403647	0.447325	0.665046	0.717185	0.926011	0.496276	0.198854	0.728584	0.954429	0.664041	0.797104	0.435692	0.470752	0.549553	0.528175	0.602434	0.358703	0.340508	0.335465	0.431482	0.474	0.373895	0.338132	0.21551	0.228197	0.333459	0.415691	0.482029	0.333944	0.451763
14.5	0.60585	0.497134	0.61441	0.23491	0.419423	0.49183	0.557921	0.303917	0.669232	0.684375	0.5704	0.397855	0.298597	0.473407	0.439187	0.486861	0.229859	0.318023	0.478642	0.605284	0.493672	0.567517	0.682663	0.93129	0.476395	0.064083	0.666427	1.21235	0.698896	0.744019	0.413948	0.352207	0.395925	0.402666	0.678008	0.297519	0.419947	0.013195	0.469139	0.475146	0.324506	0.308329	0.167884	0.270634	0.466401	0.330148	0.448705	0.284016	0.36764
15	0.535248	0.544788	0.517159	0.309429	0.43207	0.415729	0.471953	0.265725	0.721679	0.633791	0.524155	0.343902	0.31383	0.442763	0.406912	0.385605	0.185278	0.364999	0.477281	0.45731	0.37673	0.535965	0.571126	0.809066	0.396969	0.216829	0.58572	1.13823	0.661877	0.754384	0.306447	0.363181	0.467318	0.542606	0.564082	0.374251	0.439289	0.30723	0.410533	0.599035	0.311981	0.409432	0.344656	0.212871	0.361897	0.304696	0.374933	0.293061	0.307005
15.5	0.593254	0.42781	0.415202	0.170702	0.490337	0.361265	0.362271	0.241177	0.765633	0.695157	0.379551	0.367164	0.233049	0.583135	0.545447	0.446524	0.16457	0.322856	0.53953	0.588882	0.495677	0.485915	0.573698	0.79522	0.359879	0.206072	0.5282	1.19628	0.66347	0.752307	0.200091	0.305044	0.369528	0.491731	0.641789	0.332594	0.393808	0.200094	0.401805	0.536156	0.285774	0.334469	0.266514	0.178435	0.341766	0.341415	0.254853	0.304738	0.483628
16	0.516405	0.456825	0.533232	0.119688	0.439984	0.351677	0.300943	0.287394	0.828998	0.631083	0.309274	0.256678	0.374985	0.394884	0.355774	0.32038	0.155922	0.117255	0.462058	0.300898	0.297736	0.583138	0.381728	0.814937	0.369331	0.215698	0.47428	1.17984	0.646346	0.726706	0.302167	0.265616	0.555982	0.499641	0.532763	0.43133	0.28485	0.261589	0.369841	0.510882	0.276921	0.299978	0.219862	0.05332	0.24629	0.294841	0.343405	0.148563	0.328023
16.5	0.476822	0.387765	0.676708	0.121469	0.433883	0.430048	0.344246	0.267775	0.808282	0.537454	0.439014	0.250322	0.102708	0.350435	0.309736	0.331085	0.141479	0.213863	0.543635	0.424632	0.396621	0.528264	0.424016	0.833503	0.427006	0.089145	0.548601	0.99502	0.603761	0.697583	0.07844	0.206111	0.444434	0.466727	0.625539	0.285424	0.171993	0.166107	0.408413	0.511177	0.326726	0.253448	0.220554	0.220394	0.276281	0.267245	0.388484	0.2132	0.260511
17	0.452824	0.313673	0.499581	0.163498	0.465789	0.284588	0.274926	0.217676	0.676424	0.643318	0.421671	0.170687	0.106684	0.302352	0.260082	0.42726	0.083662	0.17301	0.489724	0.324277	0.424766	0.354427	0.412151	0.735592	0.333063	0.047783	0.369057	0.78102	0.606073	0.702652	-0.01056	0.334338	0.421161	0.331383	0.470659	0.216915	0.347541	0.261173	0.335385	0.468411	0.311578	0.2439	0.25298	0.181076	0.243871	0.234922	0.259717	0.269079	0.368847
17.5	0.460224	0.400233	0.425963	0.21664	0.388729	0.395549	0.257057	0.107898	0.589286	0.578107	0.373852	0.246498	0.207732	0.339105	0.295127	0.409795	0.116355	0.312342	0.295308	0.389901	0.365737	0.495541	0.380192	0.737955	0.329313	0.123332	0.409604	0.762908	0.607555	0.662232	0.200193	0.30964	0.332164	0.395921	0.528155	0.277826	0.173083	0.174664	0.446404	0.443009	0.209242	0.202845	0.09269	0.097584	0.311721	0.242739	0.268574	0.143667	0.351075
18	0.432002	0.280055	0.483097	0.195586	0.380453	0.287965	0.226864	0.194394	0.788895	0.538052	0.355604	0.234279	0.330523	0.375951	0.330256	0.253541	-0.08107	0.1093	0.429373	0.359718	0.406099	0.471599	0.342503	0.839018	0.403612	0.116336	0.370282	0.989095	0.664706	0.631539	0.198838	0.266356	0.398399	0.39819	0.607518	0.221719	0.263986	0.228903	0.260193	0.395544	0.271714	0.258099	-0.03122	0.035647	0.260421	0.283567	0.195394	0.298065	0.198421
18.5	0.431442	0.354431	0.339776	0.162101	0.406136	0.248288	0.277781	0.20085	0.562036	0.554228	0.345775	0.15927	-0.0455	0.350856	0.30356	0.242218	-0.02788	0.188512	0.362339	0.269686	0.289521	0.33936	0.307436	0.728577	0.38542	0.000617	0.414953	0.783417	0.605566	0.675518	0.111008	0.220291	0.377919	0.324382	0.469243	0.24097	0.302665	0.210472	0.270337	0.419931	0.200483	0.198424	0.242864	0.051726	0.107139	0.239588	0.271089	0.312954	0.307099
19	0.398527	0.340242	0.280013	-0.00428	0.308185	0.276245	0.274271	0.218827	0.72743	0.466504	0.274258	0.156688	-0.11141	0.314823	0.265955	0.381028	0.020268	0.071148	0.428051	0.286512	0.148458	0.280778	0.293865	0.646315	0.353285	-0.04102	0.260992	0.876527	0.53471	0.665788	0.128238	0.182507	0.297777	0.362346	0.517992	0.281683	0.118303	0.180213	0.262689	0.44974	0.266019	0.112161	0.168774	0.123314	0.239153	0.100382	0.240549	0.05147	0.287871
19.5	0.475069	0.181436	0.331342	0.113542	0.2606	0.170305	0.195759	0.131176	0.930666	0.497003	0.246512	0.224261	-0.03737	0.26699	0.216587	0.349853	-0.02352	0.107878	0.35188	0.318566	0.103407	0.251101	0.342386	0.748476	0.421684	-0.02657	0.391454	0.74035	0.58289	0.626615	-0.0425	0.23116	0.424155	0.426503	0.39266	0.243182	0.047305	0.181353	0.252589	0.33483	0.196218	0.106043	0.133128	0.086038	0.232549	0.164023	0.257768	0.131103	0.299785
20	0.447695	0.176686	0.340904	0.049036	0.289972	0.178803	0.149897	0.131718	0.722919	0.428319	0.333637	0.176446	-0.02306	0.267656	0.215614	0.193761	-0.08622	-0.19614	0.428162	0.216417	0.136013	0.212579	0.170155	0.775459	0.306424	0.142704	0.114156	0.577653	0.50276	0.555071	0.010371	0.2389	0.277035	0.312713	0.518697	0.202909	0.138563	0.082286	0.261358	0.3466	0.238027	0.238777	0.183476	0.116798	0.248491	0.070977	0.190222	0.252764	0.333736
20.5	0.385203	0.173327	0.375834	-0.12814	0.181111	0.13063	0.085578	0.238823	0.60207	0.542794	0.319513	0.158786	0.039548	0.299594	0.245834	0.16489	-0.14789	-0.13692	0.333602	0.218527	0.028498	0.285867	0.186569	0.648386	0.297427	0.056676	0.171994	0.551242	0.458741	0.553963	0.009796	0.246793	0.316166	0.305492	0.477869	0.183296	0.223912	0.152016	0.161145	0.319334	0.175343	0.074299	-0.01379	0.039296	0.20291	0.163724	0.217722	0.096773	0.238812
21	0.426858	0.23711	0.469819	-0.04475	0.328915	0.306083	0.117519	0.121146	0.668267	0.441813	0.249816	0.172356	-0.21327	0.337779	0.282275	0.160715	-0.09278	-0.0843	0.390241	0.341693	0.124719	0.252469	0.207821	0.577571	0.277594	-0.06556	0.275331	0.407808	0.517694	0.527435	-0.12399	0.243308	0.292389	0.384006	0.461912	-0.01478	0.091779	0.043474	0.127395	0.24227	0.200444	0.16734	-0.02694	0.058769	0.211681	0.111515	0.087163	0.111582	0.235373
21.5	0.410327	0.192351	0.291902	-0.23183	0.316708	0.256101	0.175767	0.081655	0.502462	0.449659	0.271534	0.148881	0.005592	0.273194	0.216225	0.225386	0.007692	-0.17055	0.377422	0.340905	0.086672	0.223053	0.304704	0.569882	0.235092	-0.05454	0.260177	0.569884	0.512569	0.514336	0.02956	0.271766	0.306742	0.319542	0.363823	0.155287	0.259412	0.136197	0.11455	0.243543	0.231212	0.157563	0.038133	0.077751	0.175219	0.06202	0.188198	0.129772	0.331312
22	0.428501	0.110164	0.184099	-0.09254	0.337898	0.175072	0.109848	0.1762	0.294238	0.438622	0.190438	0.16175	-0.18765	0.281643	0.223012	0.281158	0.113184	-0.21953	0.331837	0.416925	-0.01217	0.332434	0.287073	0.613064	0.339596	-0.11362	0.247101	0.461831	0.489896	0.538753	0.054926	0.166941	0.215003	0.293968	0.461207	0.206131	0.217851	0.051707	0.158404	0.338637	0.13418	0.010024	0.098034	0.100578	0.146413	0.057312	0.016431	0.173194	0.340031
22.5	0.438009	0.0671	0.233562	0.018929	0.25752	0.264265	0.037975	0.15176	0.355312	0.409262	0.183749	0.107257	0.000636	0.252712	0.19253	0.186193	0.062742	0.024142	0.272707	0.276986	-0.035	0.28955	0.240819	0.603189	0.308803	-0.14187	0.251722	0.656469	0.483287	0.548281	-0.00263	0.221987	0.26702	0.240198	0.443713	0.107468	0.130882	0.067342	0.153622	0.252139	0.133225	0.227397	-0.0076	0.039508	0.065752	0.113359	0.238587	0.30151	0.21358
23	0.395329	0.106026	0.232536	-0.08021	0.329559	0.273578	0.061646	0.161377	0.284047	0.448467	0.279213	0.126264	-0.08687	0.285054	0.223135	0.156355	0.072582	-0.05262	0.321673	0.175727	0.087073	0.226637	0.282565	0.55636	0.206005	-0.01728	0.224273	0.590196	0.418888	0.547662	-0.1417	0.147503	0.192126	0.278949	0.499851	0.213512	0.178771	0.13809	0.193109	0.233591	0.1469	0.095897	-0.06191	0.009276	0.145686	0.103683	0.222922	0.058847	0.223554
23.5	0.289051	0.0918	0.26593	-0.18288	0.354848	0.244121	0.009495	0.138135	-0.00732	0.332646	0.278223	0.057881	-0.04252	0.17276	0.109575	0.071142	-0.01951	-0.04969	0.266812	0.352988	0.134979	0.199429	0.328768	0.611145	0.08566	-0.01123	0.128748	0.55553	0.475114	0.48911	0.047944	0.218186	0.181583	0.157193	0.486318	0.150643	0.193938	0.047964	0.040942	0.191507	0.182601	0.185686	0.117573	0.082479	0.117764	0.103908	0.100772	0.179229	0.228449
24	0.364657	0.090337	0.212384	-0.10118	0.301711	0.209069	-0.07749	0.140675	0.226728	0.376187	0.293416	0.159919	-0.20662	0.063199	-0.00123	0.070813	0.034289	-0.26378	0.244822	0.166845	0.017088	0.219948	0.252324	0.627909	0.143631	-0.13821	0.134818	0.532324	0.425113	0.420189	-0.10413	0.11708	0.164915	0.277621	0.329546	0.075876	0.190024	0.090826	0.099133	0.2095	0.168102	0.097672	0.002021	0.00973	0.133743	0.062984	0.039312	0.153582	0.21421
24.5	0.344629	-0.0086	0.244011	-0.1321	0.324155	0.208234	-0.04042	0.019555	0.103153	0.327438	0.250806	0.110326	0.005568	0.172894	0.106462	0.039573	-0.00282	-0.23777	0.233943	0.384453	0.08724	0.132206	0.06441	0.557656	0.06268	-0.00702	0.098527	0.537599	0.444604	0.500616	-0.01568	0.090773	0.197181	0.242086	0.294038	0.113608	0.06851	0.065092	0.065298	0.269709	0.178946	0.06115	0.045962	0.021269	0.040042	-0.02655	0.149833	-0.01597	0.133812
25	0.400026	0.025272	0.209321	-0.09904	0.380982	0.19304	-0.02417	0.057738	0.225222	0.325977	0.22256	0.153672	-0.14375	0.228852	0.16059	0.09238	0.093932	0.004387	0.237585	0.171161	0.0265	0.158631	0.187838	0.583274	0.113049	-0.11907	0.17175	0.434015	0.376695	0.435024	0.008007	0.162101	0.288435	0.200546	0.29652	0.137112	-0.03303	0.084735	0.176401	0.270896	0.124929	0.084222	0.035685	0.071613	0.06643	0.082293	0.097536	0.017135	0.185488
25.5	0.345313	0.001088	0.214041	-0.3035	0.305139	0.293802	0.0226	0.088857	0.064272	0.305972	0.283757	0.174615	-0.00262	0.214306	0.144468	0.086384	0.251342	-0.11662	0.3216	0.255506	0.063964	0.21587	0.230596	0.611971	0.073298	-0.0555	0.149377	0.426001	0.434246	0.339257	-0.03674	0.128697	0.061983	0.235618	0.267505	0.028061	0.135371	0.091544	0.069415	0.159283	0.205059	0.075433	0.073618	-0.0338	-0.02494	0.098384	0.04676	0.125676	0.165437
26	0.319882	0.025461	0.128884	-0.21646	0.294197	0.257555	-0.06571	0.007751	-0.07181	0.25471	0.141629	0.115064	0.026825	0.214259	0.142794	0.085038	0.039577	-0.22153	0.261725	0.293599	0.098029	0.119723	0.165932	0.590589	-0.01786	-0.02172	0.095734	0.499554	0.408579	0.434449	0.005458	0.085716	0.056624	0.130934	0.249364	0.110701	0.014776	0.046164	0.100544	0.29799	0.073057	0.113042	-0.11902	0.016507	-0.09466	-0.00283	-0.01636	0.038009	0.116425
26.5	0.289816	-0.05251	0.159737	-0.04503	0.262363	0.283004	-0.02779	-0.04361	-0.04988	0.290101	0.148648	0.074037	-0.01464	0.10174	0.029107	0.078617	0.023187	0.155659	0.207774	0.201743	0.034848	0.205344	0.291526	0.57708	0.069255	0.026155	0.212447	0.665209	0.374536	0.391909	-0.01967	0.095882	0.169855	0.142308	0.396087	0.107545	0.174894	0.14001	0.10383	0.206152	0.013678	0.054957	-0.16527	0.006204	0.015443	0.005737	0.034081	0.064224	-0.01497
27	0.298587	-0.03912	0.155774	-0.16158	0.187181	0.224096	-0.01547	-0.11051	-0.10116	0.261986	0.130315	0.064128	-0.09178	0.170469	0.095933	0.077617	0.078948	-0.16651	0.239615	0.324047	0.087537	0.131693	0.255825	0.579831	-0.00783	-0.08178	0.002115	0.428342	0.375895	0.395166	-0.02847	0.156266	0.188027	0.164098	0.247707	0.141071	0.068023	0.034628	0.087618	0.212633	0.02358	0.026835	0.121036	0.024201	0.009593	-0.03315	0.136543	0.027277	0.088384
27.5	0.280243	-0.13216	0.153651	-0.21543	0.093791	0.332574	-0.12804	-0.10682	-0.20076	0.213102	0.176069	0.074303	-0.11311	0.1803	0.1041	0.055182	0.133722	-0.2043	0.196984	0.162448	0.015178	0.133195	0.254622	0.625273	0.038135	-0.07728	0.128782	0.413252	0.319759	0.391617	0.027621	0.085765	0.083479	0.155576	0.245581	0.082855	0.134697	1.26e-05	0.112309	0.204928	0.129284	0.035438	-0.02358	-0.03486	0.051973	0.011582	0.009244	0.120641	0.172705
28	0.27453	0.004275	0.172939	-0.27252	0.108337	0.240002	-0.1281	-0.08363	-0.3015	0.29282	0.113882	0.011736	0.066663	0.173449	0.095656	-0.03045	0.01156	-0.3693	0.314572	0.248265	0.082936	-0.01328	0.233099	0.611596	0.050162	-0.07537	0.117897	0.436237	0.335757	0.389502	-0.01111	0.088633	0.134197	0.059522	0.374284	-0.01766	0.117447	0.033267	0.118917	0.19917	0.040977	0.087414	-0.09409	0.007063	0.098366	-0.0222	0.094191	0.043886	0.09124
28.5	0.348342	-0.06028	0.084539	-0.23936	0.097089	0.192041	-0.01853	-0.12466	-0.33411	0.25676	0.098109	0.093851	-0.07925	0.230025	0.15035	-0.01277	0.088295	0.036976	0.260696	0.18929	0.054476	0.025259	0.173643	0.489832	-0.04187	-0.04498	0.158736	0.332497	0.289797	0.315679	-0.06113	0.054279	0.191066	0.239131	0.235539	-0.00186	0.049891	0.138689	-0.01376	0.253239	0.10199	0.039634	-0.06526	-0.01922	0.072042	0.002213	0.047653	0.09615	0.081558
29	0.358141	-0.08598	0.085033	-0.25261	0.133611	0.217048	0.00444	0.046498	-0.41323	0.225203	0.089685	0.021859	-0.22361	0.174427	0.093386	0.021974	-0.0454	-0.15863	0.304368	0.062318	-0.05636	0.080693	0.195544	0.563433	-0.07718	-0.17567	0.202379	0.444143	0.303367	0.361578	-0.06998	0.006601	0.139545	0.135478	0.255451	0.001563	0.003975	-0.06433	0.031548	0.229907	0.083295	-0.01397	-0.01266	-0.00118	0.056342	-0.0237	0.044787	0.138453	0.110516
29.5	0.382196	-0.03879	0.062538	-0.24298	0.055012	0.265057	-0.08253	-0.10864	-0.14803	0.19063	0.075397	0.020407	0.045089	0.183878	0.10117	0.061443	-0.05803	-0.02596	0.103161	0.303746	0.081073	0.121006	0.1552	0.50679	-0.07369	0.010183	0.072622	0.581734	0.343134	0.319461	-0.20158	0.143029	0.123311	0.116428	0.193283	0.092388	-0.15854	-0.00323	0.057154	0.196501	0.085194	0.138494	0.035318	-0.07723	0.013864	0.009854	-0.0595	0.054731	0.03303
30	0.394551	0.000647	0.010775	-0.07676	0.150703	0.164432	-0.0174	-0.05447	-0.15581	0.253884	0.04633	0.106934	-0.02581	0.018867	-0.06464	0.008551	0.070065	0.022578	0.207689	0.143256	0.061527	0.178893	0.128386	0.453808	-0.00919	-0.13501	0.067631	0.394741	0.317161	0.368552	0.065107	-0.01454	0.166239	0.219516	0.229686	0.235027	-0.08931	0.060098	0.133798	0.282157	0.112136	-0.00222	0.009092	-0.03977	0.110688	0.025052	0.004252	0.071732	0.157785
30.5	0.286003	-0.00922	0.078537	-0.27982	0.216948	0.181565	-0.00174	-0.00728	-0.11159	0.221189	0.040055	-0.03059	0.03751	0.13398	0.048282	0.050653	0.090433	-0.0784	0.265385	0.200621	-0.00098	-0.02714	0.076257	0.482233	-0.06945	-0.01869	0.038863	0.538166	0.296743	0.319081	0.097313	0.130533	0.077503	0.070569	0.359037	0.081	0.068404	-0.08343	-0.03337	0.265474	0.037832	-0.00385	0.075008	0.024148	0.094888	0.020678	0.039048	0.059037	0.040002
31	0.305931	-0.07847	0.11385	-0.14534	0.167194	0.110199	-0.0655	-0.06966	-0.15879	0.238993	0.053264	0.012385	-0.0028	0.124713	0.037447	0.080512	0.004559	-0.56684	0.327178	0.167951	0.053025	-0.00581	0.054464	0.513327	-0.0207	-0.04068	0.117961	0.403082	0.229813	0.269585	-0.09987	0.015426	0.194122	0.148207	0.305673	0.002821	0.134142	0.070035	0.021905	0.29109	0.072499	0.023862	-0.12361	-0.00649	0.053348	-0.04516	-0.02603	0.1233	0.0726
31.5	0.316344	-0.10585	-0.01822	-0.08293	0.06212	0.226611	-0.08439	-0.09811	-0.17736	0.121051	0.062023	0.026815	-0.00865	0.18242	0.09323	0.06738	-0.12043	-0.14766	0.367924	0.12838	-0.02699	0.036569	0.04925	0.558321	-0.02303	-0.02902	0.136383	0.443772	0.208238	0.21615	0.015558	0.046668	0.052359	0.141575	0.164504	0.166663	0.062392	0.005427	0.081841	0.262341	0.093022	0.018049	0.024238	0.024556	0.09722	-0.04837	0.05159	0.021579	0.200018
32	0.322568	-0.02243	0.110146	-0.18036	0.114837	0.105922	-0.11501	-0.01799	-0.17932	0.220979	0.129575	0.04523	-0.17587	0.044281	-0.04577	-0.095	-0.05211	-0.20192	0.306699	0.071719	-0.01098	-0.00751	0.012191	0.508027	-0.06625	0.001822	0.006861	0.389164	0.243429	0.277158	0.042184	0.113854	0.123008	0.014352	0.302956	-0.03092	0.116373	0.059014	0.005778	0.250952	0.118934	0.108843	0.083648	-0.0622	0.033966	-0.02827	0.020263	0.100029	-0.00199
32.5	0.28585	-0.03758	0.042508	-0.13537	0.106356	0.084839	-0.12078	-0.0968	-0.28393	0.214447	0.155507	0.06456	0.147847	0.138442	0.046257	0.040088	0.038404	-0.14617	0.147426	0.077108	-0.04782	0.007265	-0.02532	0.374251	-0.01583	-0.01954	0.015303	0.398993	0.209444	0.24353	0.078496	0.073453	0.133164	0.090315	0.11298	0.105881	0.034447	0.004062	0.046055	0.254213	0.143718	0.060847	-0.05987	-0.05505	0.107184	-0.056	0.145805	0.027668	0.100204
33	0.327956	0.054335	0.041563	-0.22328	0.169307	0.068631	-0.07192	0.073246	-0.11984	0.25351	0.094559	0.008885	-0.2106	0.110822	0.017181	0.023881	-0.06232	-0.3351	0.111533	0.215216	-0.00677	0.186924	-0.00406	0.388159	0.030722	-0.218	-0.0611	0.410001	0.184427	0.24502	-0.00171	0.089582	0.081843	0.105341	0.153224	-0.085	-0.05954	0.038497	0.023775	0.237316	0.062121	0.021394	-0.04233	-0.05858	0.069271	0.011908	0.081524	0.135451	0.140159
33.5	0.31189	0.017227	0.08261	-0.21098	0.020413	0.034934	-0.08665	-0.1345	-0.04064	0.156975	0.0403	-0.00732	-0.09986	-0.00961	-0.10415	-0.02239	-0.05199	0.033512	0.199086	0.203167	-0.02426	0.102513	0.026632	0.320073	-0.0668	-0.03021	-0.04152	0.615734	0.152289	0.173933	-0.10415	0.143399	0.06382	0.025532	0.302956	-0.04895	-0.09619	0.12369	0.123158	0.144719	0.073155	-0.06261	-0.02831	-0.09458	0.014654	0.068323	-0.01317	0.094496	0.04189
34	0.28283	0.034191	-0.08329	-0.28483	0.144761	0.094876	-0.12707	-0.02137	-0.19063	0.1414	0.008589	0.037636	-0.11367	0.129106	0.032132	0.031429	-0.00052	-0.2148	0.179424	-0.0248	-0.03468	-0.00378	0.04421	0.282245	-0.03332	-0.02765	-0.07465	0.350754	0.1974	0.155233	-0.07898	-0.01346	0.081752	0.062586	0.061159	-0.01325	-0.08399	0.148758	-0.01617	0.076806	0.095705	0.045082	0.019543	-0.09136	0.041419	-0.01609	0.057979	-0.04993	0.093228
34.5	0.336063	0.052452	-0.06893	-0.26998	0.186676	0.013965	-0.08577	-0.09333	-0.24142	0.162424	0.0019	-0.04184	0.092982	0.062058	-0.03612	0.008925	0.004267	-0.07212	0.090708	-0.01816	-0.0178	-0.00607	0.115861	0.309174	-0.08665	-0.0571	-0.02873	0.226513	0.172123	0.1344	-0.13315	0.042131	0.058843	0.070066	0.179046	-0.01842	-0.07761	0.067181	0.047841	0.245999	0.120703	0.030088	0.038492	-0.0388	0.16003	-0.14571	0.105086	0.003642	-0.02291
35	0.304554	-0.04929	-0.09652	-0.2994	0.210244	0.007391	-0.1264	-0.01741	-0.32386	0.116174	-0.00528	-0.04609	-0.12694	-0.03181	-0.13101	0.043035	-0.09297	-0.01063	0.069465	-0.01341	-0.01515	-0.07916	-0.06947	0.239667	-0.06819	-0.10842	-0.06973	0.470508	0.15134	0.190826	-0.19225	-0.03497	0.026169	0.154531	0.196596	0.060428	0.012078	0.022378	-0.02627	0.180878	0.147327	-0.02528	-0.01615	-0.10552	0.03885	-0.07534	-0.0132	-0.03593	0.093665
35.5	0.293678	-0.0559	0.020757	-0.31689	0.241292	0.050255	-0.0726	-0.04709	-0.36043	0.115452	0.029071	-0.06176	0.221511	0.134088	0.032241	0.048305	-0.06827	-0.02548	0.154097	0.142286	-0.12403	0.00701	-0.09933	0.287771	-0.0428	-0.17723	-0.05316	0.247264	0.180688	0.146321	-0.06631	0.022001	0.100402	0.079473	0.153224	-0.00264	0.021037	0.131286	0.008108	0.122911	0.119073	0.049364	0.135025	-0.02995	0.092222	-0.05157	0.021812	-0.00987	0.107805
36	0.311563	-0.01284	0.027368	-0.21503	0.137373	0.099416	-0.0433	-0.12912	-0.40709	0.103334	-0.09563	0.003497	-0.26555	0.061891	-0.0411	-0.02941	-0.05708	-0.21831	0.077477	0.015463	-0.03694	0.056459	-0.0729	0.38669	-0.01321	-0.16851	-0.06617	0.383563	0.174095	0.158051	-0.13559	0.00034	0.017484	0.197445	0.291848	0.005942	-0.06817	0.031166	-0.018	0.223344	0.128167	0.032499	-0.03315	-0.08685	0.157435	-0.03747	0.064581	-0.04978	0.002955
36.5	0.290409	-0.09537	-0.16696	-0.23925	0.257165	0.051033	-0.11954	0.012589	-0.31578	0.026923	-0.10761	-0.00124	0.005099	0.123023	0.018023	0.03369	0.002251	-0.15174	0.164023	0.071148	-0.05142	0.019861	-0.07799	0.313282	0.020815	-0.11982	0.042683	0.363977	0.17113	0.135869	-0.13133	0.016162	0.139156	0.106304	0.237837	0.017635	-0.08664	0.114812	-0.03312	0.226055	0.100479	0.018935	0.039084	-0.09068	0.161261	-0.07752	0.087391	0.134499	0.110276
37	0.262094	-0.02613	-0.0169	-0.263	0.228201	0.030928	-0.14641	-0.05757	-0.18122	0.138198	-0.12132	0.029021	0.167979	0.006377	-0.09944	0.005654	0.078178	-0.25028	0.064378	0.087526	-0.02472	0.001982	-0.14587	0.342809	0.024811	-0.08992	-0.00819	0.492136	0.17393	0.164342	-0.15265	0.083115	-0.06327	0.004414	0.072794	0.012589	-0.1492	0.094479	0.012555	0.210305	0.106458	0.032303	0.116632	0.003923	0.174611	-0.1391	0.030798	-0.00855	0.143067
37.5	0.272236	-0.03726	-0.05973	-0.21299	0.159964	0.006172	-0.14618	-0.0463	-0.32235	0.033526	-0.14452	0.05826	-0.04618	0.03962	-0.06803	0.057747	0.003444	-0.03454	0.105599	-0.02968	-0.0959	-0.00631	-0.06462	0.231156	0.07589	-0.16675	-0.05313	0.434134	0.158404	0.108859	-0.07428	0.088283	0.0439	0.040299	0.154284	0.066187	-0.01984	-0.01221	-0.03732	0.257474	0.089096	0.05234	0.01193	-0.14359	0.138795	-0.04302	0.089127	-0.07303	0.11488
38	0.301116	-0.13612	0.075845	-0.27588	0.110269	0.038169	-0.15367	-0.09797	-0.38186	0.049575	-0.13131	0.071343	-0.00669	0.0669	-0.04254	0.046869	-0.05	-0.02108	0.14208	0.002909	-0.02986	0.007126	-0.03117	0.243698	0.059979	-0.13294	0.10307	0.549021	0.123531	0.16873	-0.1683	0.085095	0.006236	0.019829	0.243213	-0.01597	0.028333	0.107088	-0.04801	0.172705	-0.00109	0.080262	-0.01749	-0.10319	0.202828	-0.01914	0.002048	0.122592	0.128583
38.5	0.254175	-0.15716	-0.01545	-0.38678	0.059799	0.057749	-0.14125	0.004701	-0.43023	0.068717	-0.09736	0.011522	-0.26747	0.069451	-0.04161	-0.01005	-0.07858	-0.13666	0.197718	0.080474	-0.07489	0.0165	-0.1076	0.264703	0.037673	-0.18005	0.055793	0.374941	0.141612	0.162729	-0.18014	0.072325	0.01997	-0.0471	0.11564	-0.09091	-0.00504	0.136454	0.071741	0.252603	-0.0129	0.005	-0.00357	-0.13181	0.144331	0.027085	0.045149	0.046189	0.101557
39	0.275269	-0.02495	0.024832	-0.29315	0.001138	0.032917	-0.09032	-0.05149	-0.34908	0.014489	-0.02271	-0.01142	0.007654	0.1042	-0.00872	-0.02383	0.082002	0.028372	0.119031	0.144914	-0.14169	-0.0009	-0.1656	0.20537	0.055852	-0.23018	0.034819	0.328926	0.132381	0.132659	-0.15347	0.024424	0.02402	-0.05653	0.144712	0.030884	-0.08481	0.185599	0.013756	0.215089	0.009438	-0.02883	-0.04859	-0.0492	0.092527	-0.01775	-0.08064	0.054901	0.064219
39.5	0.219	-0.03099	-0.05429	-0.36751	-0.02624	0.005584	-0.10422	-0.08404	-0.33478	0.100144	-0.08192	0.050452	-0.30932	0.020101	-0.0938	-0.06216	-0.09272	-0.15005	0.058902	0.071596	-0.1223	0.021026	-0.11186	0.148138	-0.0194	-0.21357	-0.0476	0.352837	0.115119	0.079668	-0.24067	0.038596	-0.03855	0.062876	0.09602	-0.09096	-0.06438	0.122894	0.060105	0.21598	0.055908	0.058523	-0.00362	0.051161	0.162629	0.012576	0.017557	0.027876	0.13493
40	0.183485	-0.04743	-0.04411	-0.33049	0.056839	-0.02373	-0.10636	-0.06034	-0.61507	0.016921	-0.10975	0.011683	-0.1814	0.06416	-0.05167	-0.04153	-0.10122	-0.08514	0.150759	-0.11386	-0.03142	0.005389	0.003333	0.118172	-0.02699	-0.22229	0.012228	0.419166	0.122768	0.058157	-0.23192	0.151457	-0.08959	-0.05053	0.133248	0.035155	-0.13829	0.175155	0.089033	0.168261	0.073546	-0.01992	-0.08201	-0.12112	0.212846	-0.07127	0.077619	0.029111	0.023198
[truncated: 46 more columns]

## Sheet: Figure 6B
wild type
Time (sec)	normalized fluoresence changes over the time course
0	-0.02555	0.057949	0.163143	-0.01565	0.05606	0.241651	-0.04358	0.178592	0.071473	-0.02467	0.013287	0.158688	0.217381	0.222213	0.184873	0.132903	0.214689	0.031613	0.186733	-0.04742	-0.04747	-0.00837	0.052683	0.159123	0.042801	0.041247	0.067895	-0.00185	0.103577	0.009467	0.11801	0.104115	0.050636	0.114789	0.044922	0.04591	0.019161	0.102437	-0.11336	0.095193	0.256169	0.100561	0.14249	0.054216	0.188805	0.341512	0.058982	0.061539	0.181662
0.5	0.084029	0.110442	0.05725	0.111402	0.04069	0.082603	-0.04442	0.206238	-0.07756	0.076531	0.065038	0.011248	0.213265	-0.0098	-0.08122	-0.07824	0.097051	0.14862	0.285139	0.03431	-0.02402	-0.02989	0.046597	0.013983	0.001639	0.028348	0.039721	-0.03063	0.082897	0.037084	0.120728	-0.02751	0.001534	0.113729	0.04314	0.03297	-0.21741	-0.09173	0.018448	0.057764	0.1167	0.17068	-0.17175	0.056634	0.005112	0.12896	0.086691	0.017973	0.18043
1	0.035271	0.022229	0.106911	0.160987	0.100621	0.176756	-0.02786	0.106243	-0.03735	0.037647	0.231691	-0.02938	0.136483	-0.00014	-0.18643	-0.02977	0.089849	0.209087	0.079024	-0.23501	-0.03873	-0.03525	0.047465	0.045567	0.046406	0.021391	0.033625	-0.04052	0.062778	0.004389	-0.00913	0.042415	-0.06404	0.107591	0.024495	0.035834	-0.06359	0.045077	-0.04886	0.033391	0.045779	0.012538	-0.15845	-0.1035	0.004591	0.196767	0.112041	0.036953	0.08277
1.5	0.021912	0.085153	-0.03192	-0.03295	0.124755	0.1037	-0.01178	0.177109	0.047878	0.000465	0.081041	-0.0617	0.174176	0.006828	-0.3863	0.031041	0.032041	0.23796	-0.09152	-0.1608	-0.04047	0.026375	0.045951	0.050434	-0.00533	0.013933	0.09468	-0.02434	0.077905	0.035685	0.021521	-0.01277	0.026628	0.087388	0.039976	0.039702	-0.15535	0.101199	-0.06781	0.055643	0.108784	-0.06382	-0.10949	-0.06622	0.026138	-0.07429	0.057617	0.018997	0.09545
2	0.070344	0.056739	0.135167	0.093698	0.195245	0.119664	0.013905	0.084378	-0.04044	-0.20674	0.133912	-0.0506	0.059617	0.07665	0.029007	0.038998	0.009502	0.287173	0.18204	-0.06283	-0.05411	0.000156	0.032319	0.046502	0.014957	-0.10137	0.040922	-0.01184	0.061395	-0.03469	-0.02141	0.011582	-0.03474	0.082718	0.00286	0.019222	-0.02246	0.004226	-0.08807	-0.04472	0.072812	-0.00487	-0.10437	-0.03739	0.085697	0.081588	0.046507	0.016354	0.039141
2.5	0.00046	0.027722	0.157789	0.075526	0.173879	0.064004	-0.06899	0.040665	0.048572	-0.03625	0.09171	-0.118	0.064991	0.146356	-0.06629	-0.01703	0.0925	0.142337	-0.08637	-0.05558	0.001072	0.020068	0.028763	0.102064	0.044454	-0.19758	0.048022	-0.00425	0.045811	0.026769	0.027302	-0.01911	-0.04954	0.048382	0.014375	-0.0273	-0.00023	0.020087	-0.06439	0.082287	0.007701	0.117644	-0.07974	-0.15812	0.16551	-0.11009	0.055264	-0.01395	0.048673
3	0.009984	0.022502	0.019618	-0.06334	0.090851	0.011446	-0.01452	0.047307	-0.25908	-0.1821	0.132931	-0.03499	0.12007	0.142004	-0.06383	-0.06245	-0.08836	0.220805	0.057519	-0.0213	-0.04182	0.000435	0.025486	0.028451	0.00403	-0.15234	0.045742	-0.02784	0.053861	0.010648	0.01224	-0.01888	-0.09402	0.079598	0.063396	-0.03808	-0.03963	0.004872	-0.01742	0.059859	-0.00879	0.051174	-0.07632	0.014246	0.069422	-0.23154	0.042713	-0.00194	0.051592
3.5	-0.03976	-0.02834	-0.10497	-0.13409	0.091978	0.080402	0.039491	0.036811	-0.06485	-0.11091	0.120194	-0.16015	0.02193	0.021569	-0.0977	-0.02171	0.003406	0.118951	0.075062	0.04533	-0.02216	-0.00362	0.030713	0.019317	0.021632	-0.09115	0.034285	-0.02318	0.034859	-0.00247	-0.06609	-0.0069	-0.09831	0.05668	-0.01288	-0.01765	-0.26767	-0.0767	0.055007	-0.00187	0.021465	0.041559	-0.0325	-0.1394	0.07917	-0.00288	0.067709	-0.02453	0.071704
4	0	0	0	0	0	0	0	0	0	0	0	0	0	0	0	0	0	0	0	0	0	0	0	0	0	0	0	0	0	0	0	0	0	0	0	0	0	0	0	0	0	0	0	0	0	0	0	0	0
4.5	1	1	1	1	1	1	1	1	1	1	1	1	1	1	1	1	1	1	1	1	1	1	1	1	1	1	1	1	1	1	1	1	1	1	1	1	1	1	1	1	1	1	1	1	1	1	1	1	1
5	0.989041	0.823801	0.855809	1.03271	0.844362	0.973492	0.694453	1.01174	0.85167	1.18111	0.734063	0.970054	0.834699	0.793629	0.964355	0.751256	0.882771	0.815152	0.833753	0.842117	0.915964	0.834841	0.942558	1.12686	0.927677	0.874716	0.924275	0.930806	0.875723	0.850662	0.931023	0.845234	0.959207	0.901508	0.930279	0.860619	1.01442	0.908334	0.955457	0.992363	0.913607	0.952386	0.944672	1.05807	0.805715	1.04757	0.970156	0.963521	1.01721
5.5	0.947905	0.889723	0.843361	1.19382	0.89075	0.870631	0.980771	0.994346	0.557469	0.832731	1.05768	0.778131	0.829498	0.743852	0.749094	0.721175	0.85643	0.96019	0.91946	0.698856	0.945877	0.756804	0.9726	1.03962	0.855832	0.907688	0.901024	0.840194	0.781675	0.884664	0.918941	0.778289	0.975696	0.804201	0.871452	0.760126	0.929007	0.706161	0.847596	0.75602	0.904081	0.991925	0.814598	0.897308	0.875724	0.857158	0.987455	0.9378	0.977248
6	0.985282	0.843494	0.962161	0.85554	0.854917	0.893218	0.857704	0.969486	0.588403	1.06551	0.61096	0.592965	0.692386	0.751383	0.843697	0.830113	0.646121	0.856348	0.779196	0.988795	0.843542	0.773012	0.913984	0.969016	0.849128	0.946464	0.852376	0.886449	0.749307	0.700874	0.769029	0.786308	0.966866	0.723266	0.863726	0.787992	0.861747	0.748542	0.883943	0.881752	0.638445	0.931964	0.792221	0.856359	0.876956	0.904993	0.959988	0.905054	0.910047
6.5	0.902407	1.01026	0.836444	1.08987	0.827327	0.819245	0.797215	0.970622	0.612132	0.971115	0.897919	0.810496	0.71693	0.651639	0.558202	0.694712	0.713201	0.782918	0.783169	0.979547	0.784856	0.7331	0.884028	1.068	0.826658	0.891183	0.836997	0.866055	0.714263	0.848485	0.776371	0.686715	0.901881	0.802192	0.79626	0.750811	0.822182	0.727763	0.772896	0.99106	0.776492	0.932502	0.69616	0.974039	0.79452	1.04038	0.916491	0.87442	0.908094
7	0.821629	0.861082	0.774605	0.806725	0.781985	0.776553	0.769369	0.935998	0.400908	0.936204	0.704696	0.801789	0.747049	0.754491	0.754929	0.747741	0.682641	0.589167	0.817243	0.733378	0.835863	0.799343	0.937285	1.11445	0.862694	0.815035	0.908742	0.823553	0.71765	0.788645	0.816216	0.743749	0.967777	0.671798	0.820884	0.738486	0.889069	0.797423	0.671209	0.829023	0.632446	0.968728	0.730097	0.87106	0.747008	0.900703	0.879303	0.857783	0.88428
7.5	0.93479	0.840366	0.906175	0.828249	0.782624	0.813543	0.804158	0.853213	0.7476	1.04868	0.611839	0.542196	0.669278	0.465484	0.765342	0.804527	0.652203	0.605101	0.876802	0.784647	0.806211	0.780559	0.852343	1.03673	0.804537	0.780588	0.90572	0.786156	0.706287	0.629753	0.821099	0.669471	0.912987	0.694273	0.776058	0.691037	0.999213	0.69086	0.709721	0.93557	0.693319	0.920982	0.698116	0.576588	0.778922	0.839241	0.803826	0.80913	0.797142
8	0.898483	0.807741	0.995221	0.851439	0.801727	0.866508	0.842781	0.889695	0.603938	0.954601	0.768154	0.769789	0.717666	0.694467	0.672199	0.704758	0.602063	0.773488	0.883093	0.790919	0.77927	0.751773	0.87487	1.01164	0.722369	0.788301	0.926233	0.68819	0.732702	0.676454	0.78195	0.698645	0.888871	0.673375	0.659604	0.739156	0.850447	0.814332	0.829565	0.65032	0.532014	0.893607	0.644278	0.578544	0.861107	0.642933	0.785564	0.751785	0.727508
8.5	0.834616	0.766687	0.664371	0.678123	0.750646	0.877303	0.695818	0.815923	0.376732	0.995103	0.726849	0.623321	0.637317	0.638352	0.385008	0.532257	0.557048	0.389449	1.04807	0.867685	0.690943	0.65272	0.825508	1.11385	0.754353	0.77441	0.937966	0.767844	0.692982	0.698704	0.804986	0.70466	0.898861	0.777507	0.82118	0.729624	0.70218	0.846712	0.813577	0.745354	0.615187	0.688036	0.556202	0.608064	0.812228	0.813544	0.725058	0.684694	0.697568
9	0.821386	0.737216	0.801171	0.777753	0.710844	0.876471	0.812887	0.842874	0.470097	0.938662	0.817168	0.175524	0.487902	0.656204	0.740656	0.679356	0.490793	0.418775	1.01532	0.65542	0.729791	0.734655	0.817573	0.833421	0.785097	0.804317	0.835923	0.751555	0.702473	0.732881	0.646496	0.646542	0.780613	0.657595	0.720475	0.701303	0.785251	0.724222	0.731288	0.849384	0.513673	0.842539	0.610149	0.638967	0.840153	0.818311	0.657657	0.623678	0.663385
9.5	0.793048	0.772991	0.74913	0.538098	0.651052	0.866888	0.753374	0.935124	0.513847	0.834041	0.475563	0.211234	0.428391	0.663464	0.468509	0.66133	0.37281	0.592043	0.757138	0.57672	0.764226	0.735235	0.791341	0.688116	0.726313	0.677737	0.87733	0.696201	0.665201	0.603464	0.659291	0.581746	0.777815	0.699004	0.729057	0.628745	0.639294	0.600223	0.63839	0.71278	0.482089	0.698433	0.557686	0.643217	0.788084	0.642364	0.636189	0.573718	0.6253
10	0.701197	0.600108	0.848582	0.589287	0.585597	0.782025	0.664289	0.835695	0.655234	0.890256	0.525613	0.297726	0.594109	0.661426	0.495965	0.481368	0.353191	0.388371	0.709393	0.817328	0.674148	0.709334	0.816655	0.66554	0.71808	0.775787	0.796974	0.668075	0.600089	0.569597	0.728547	0.561315	0.698156	0.653635	0.684846	0.636985	0.621803	0.645527	0.62704	0.684079	0.519887	0.721523	0.548772	0.578027	0.741315	0.684113	0.57073	0.512965	0.50743
10.5	0.740417	0.781055	0.653315	0.706235	0.622646	0.805444	0.770182	0.853859	0.539279	0.779702	0.728501	0.573952	0.555495	0.520147	0.307461	0.561541	0.521977	0.616147	0.786092	0.58813	0.647455	0.627606	0.813411	0.845908	0.705947	0.73592	0.940238	0.558276	0.657627	0.501839	0.705271	0.537896	0.756879	0.653491	0.67076	0.671026	0.750533	0.759566	0.513634	0.648862	0.590006	0.599146	0.690521	0.592098	0.704378	0.689549	0.515352	0.472791	0.450476
11	0.594252	0.617652	0.77692	0.557756	0.563313	0.755159	0.734034	0.731678	0.220354	0.808027	0.387971	0.604408	0.467291	0.55422	0.606779	0.459939	0.437883	0.558628	0.729742	0.672842	0.59382	0.583992	0.756419	0.838428	0.653043	0.763801	0.746951	0.598383	0.664163	0.475036	0.583815	0.616657	0.695439	0.587011	0.549301	0.618247	0.604041	0.548794	0.694445	0.691011	0.566344	0.657876	0.627462	0.600081	0.650063	0.815314	0.453159	0.431593	0.411636
11.5	0.707971	0.550477	0.676079	0.536728	0.574048	0.769516	0.789303	0.684349	0.334339	0.818426	0.597706	0.508168	0.446673	0.561949	0.538549	0.485236	0.433009	0.409055	1.00651	0.448647	0.536249	0.538396	0.759021	0.848574	0.644312	0.742515	0.790314	0.484039	0.659562	0.466511	0.742085	0.466709	0.769076	0.613077	0.563288	0.558072	0.504575	0.592259	0.603412	0.690615	0.509311	0.638866	0.491463	0.479928	0.655491	0.638034	0.382355	0.374032	0.393445
12	0.649854	0.55429	0.700304	0.566301	0.615472	0.824174	0.710283	0.65406	0.272702	0.828416	0.530437	0.472544	0.497602	0.647304	0.591663	0.254914	0.277006	0.412521	0.863846	0.625907	0.587623	0.564397	0.698312	0.761525	0.657292	0.548798	0.735018	0.559197	0.661367	0.563959	0.671025	0.52223	0.659921	0.55724	0.555047	0.465207	0.71064	0.578751	0.671811	0.621725	0.542251	0.60364	0.499255	0.653786	0.666633	0.613061	0.36117	0.338624	0.331833
12.5	0.668942	0.653372	0.608048	0.53847	0.604012	0.771042	0.597898	0.628726	0.348228	0.723299	0.629735	0.540021	0.344158	0.534779	0.394645	0.388473	0.467839	0.311578	0.84038	0.452654	0.606085	0.500626	0.711412	0.790366	0.595029	0.624069	0.746541	0.478638	0.579144	0.456983	0.516473	0.511758	0.555567	0.535982	0.560927	0.502097	0.471413	0.486309	0.65118	0.592446	0.42372	0.410174	0.385197	0.369191	0.588144	0.578336	0.326188	0.313974	0.299455
13	0.529013	0.532099	0.540272	0.289586	0.609413	0.833716	0.59578	0.596766	0.440495	0.562223	0.623374	0.137278	0.461845	0.405479	0.44431	0.329278	0.350682	0.420972	0.756596	0.570088	0.554897	0.509765	0.695377	0.741544	0.584095	0.439729	0.830678	0.343716	0.521379	0.402233	0.472857	0.513757	0.55323	0.532093	0.469201	0.431437	0.587212	0.502095	0.576451	0.56406	0.407328	0.415168	0.446823	0.393257	0.609507	0.838815	0.306862	0.259632	0.228329
13.5	0.542723	0.400187	0.723701	0.232141	0.603984	0.685625	0.738498	0.647874	0.319599	0.709	0.697998	0.217619	0.431434	0.538485	0.637024	0.318003	0.236311	0.288651	0.588165	0.305579	0.510692	0.603567	0.655623	0.5922	0.567021	0.485152	0.666588	0.368005	0.485362	0.300579	0.478116	0.429057	0.445199	0.597337	0.518385	0.463495	0.403143	0.454431	0.471286	0.536449	0.577944	0.469793	0.521798	0.337315	0.565187	0.795996	0.274338	0.240389	0.160954
14	0.467034	0.570184	0.42285	0.303023	0.507243	0.78499	0.784092	0.579312	0.212954	0.500071	0.453421	0.343397	0.316821	0.404808	0.524468	0.12857	0.340569	0.180483	0.383968	0.450161	0.521618	0.554001	0.614901	0.533793	0.551127	0.446028	0.748166	0.394443	0.482321	0.44065	0.439385	0.416185	0.422701	0.500165	0.453095	0.44746	0.361555	0.33223	0.442124	0.58988	0.599473	0.394438	0.499831	0.34685	0.539143	0.77597	0.248742	0.170832	0.208169
14.5	0.432945	0.515516	0.584076	0.283178	0.502218	0.757595	0.594679	0.51302	0.304678	0.551482	0.457756	0.259947	0.466309	0.524904	0.329357	0.218572	0.379231	0.418526	0.442205	0.279318	0.538598	0.530713	0.553629	0.65848	0.482882	0.439981	0.691989	0.330951	0.435763	0.378746	0.371182	0.408338	0.414667	0.469378	0.421433	0.426886	0.279113	0.365016	0.369276	0.614945	0.40071	0.477096	0.40705	0.363563	0.646588	0.695209	0.258383	0.191057	0.168511
15	0.618981	0.30347	0.540388	0.075596	0.378411	0.620104	0.724409	0.420687	0.24972	0.858482	0.51232	0.160497	0.366052	0.534268	0.517643	0.072265	0.314936	0.385392	0.545498	0.312677	0.481581	0.583105	0.548127	0.378898	0.500385	0.473016	0.631201	0.360971	0.412155	0.332057	0.331584	0.418516	0.402669	0.497437	0.430519	0.463489	0.430407	0.253663	0.315158	0.585877	0.45651	0.434351	0.483068	0.488889	0.487517	0.502574	0.186444	0.147255	0.162637
15.5	0.500228	0.461488	0.520595	0.196862	0.374273	0.703292	0.758567	0.427605	0.299588	0.577673	0.45147	0.249849	0.270102	0.581672	0.250216	0.069106	0.35318	0.307445	0.607474	0.271379	0.483759	0.542147	0.598735	0.449489	0.476681	0.381198	0.614682	0.542076	0.388407	0.395024	0.310154	0.391482	0.32271	0.385442	0.38592	0.384344	0.198168	0.205777	0.508011	0.607057	0.594277	0.337672	0.412638	0.41313	0.417933	0.457831	0.170087	0.143171	0.157651
16	0.419286	0.342575	0.549984	0.219168	0.495482	0.797925	0.620308	0.430398	0.079987	0.616849	0.609248	0.283286	0.260543	0.559994	0.164042	0.112102	0.207306	0.271147	0.645689	0.366856	0.500913	0.561477	0.558677	0.520736	0.4582	0.44871	0.538293	0.393357	0.314349	0.325793	0.352125	0.239572	0.293974	0.322105	0.357096	0.462917	0.30722	0.140652	0.390637	0.593807	0.58215	0.369642	0.28801	0.386365	0.451796	0.225029	0.209328	0.102417	0.105843
16.5	0.429575	0.436413	0.555997	0.157809	0.338543	0.719963	0.474277	0.351605	0.088058	0.543584	0.318057	-0.03236	0.314132	0.594797	0.036842	0.024832	0.258015	0.452794	0.564705	-0.01646	0.412367	0.346008	0.498898	0.315271	0.505555	0.239089	0.548298	0.452396	0.290591	0.288628	0.382525	0.280281	0.123173	0.291926	0.273532	0.399033	0.261332	0.193343	0.387416	0.503386	0.578531	0.342695	0.377487	0.333009	0.521419	0.369203	0.190678	0.089867	0.138745
17	0.329073	0.269669	0.516605	0.161171	0.421412	0.603001	0.61916	0.398073	0.054602	0.424907	0.467369	0.262784	0.356244	0.465786	0.059022	0.083554	0.279679	0.343574	0.536078	0.133285	0.443457	0.381231	0.495466	0.356427	0.431764	0.33697	0.536085	0.493032	0.290456	0.411026	0.281403	0.320997	0.310197	0.308201	0.304414	0.384373	0.248012	0.192209	0.263397	0.370993	0.553727	0.477819	0.50311	0.288608	0.485141	0.50528	0.131095	0.068168	0.087949
17.5	0.362168	0.287419	0.704066	0.196126	0.457962	0.778041	0.470458	0.423017	0.068434	0.491369	0.433784	0.208874	0.244374	0.539823	0.034623	0.051121	0.277281	0.516331	0.430851	0.09103	0.388041	0.40354	0.463775	0.240972	0.443665	0.246896	0.591361	0.417475	0.281249	0.344177	0.388664	0.234991	0.187852	0.255717	0.299477	0.332217	0.186249	0.194183	0.359202	0.448603	0.484593	0.350655	0.316935	0.250016	0.41757	0.516284	0.147442	0.085885	0.084069
18	0.422209	0.277466	0.773173	0.071342	0.308844	0.644206	0.540769	0.456374	0.10346	0.341699	0.467934	0.383433	0.279703	0.650369	0.100538	0.226831	0.218559	0.310749	0.490537	0.098361	0.319734	0.393739	0.437302	0.377938	0.42075	0.224352	0.519421	0.444479	0.253592	0.37994	0.346332	0.234328	0.186239	0.251831	0.296946	0.348001	0.195332	0.146679	0.212199	0.401108	0.548439	0.248124	0.381259	0.253001	0.27086	0.583114	0.139297	0.030061	0.103797
18.5	0.456455	0.0706	0.492221	0.164778	0.262987	0.571144	0.507143	0.282806	0.08193	0.270847	0.690112	0.26332	0.165372	0.593127	0.197643	0.036349	0.182947	0.34557	0.453169	0.100543	0.378983	0.451201	0.454996	0.351792	0.411673	0.196337	0.531547	0.402551	0.245541	0.376417	0.350694	0.234828	0.194059	0.193339	0.30016	0.341547	0.259844	0.14181	0.212178	0.44334	0.438879	0.164396	0.25988	0.225201	0.366462	0.429275	0.102727	0.040795	0.082691
19	0.313453	0.25314	0.629792	0.129577	0.255619	0.568862	0.398454	0.278713	-0.15136	0.304718	0.283419	0.296243	0.16441	0.470068	0.202911	0.113598	0.073242	0.357486	0.432492	0.20531	0.334325	0.388905	0.442707	0.179834	0.351783	-0.09574	0.524498	0.285601	0.169955	0.275672	0.280244	0.178047	0.105431	0.257863	0.241866	0.334056	0.072526	0.038873	0.297424	0.294013	0.46882	0.198915	0.25919	0.085692	0.321232	0.419343	0.091105	0.014111	0.029532
19.5	0.195365	0.101327	0.518096	0.078199	0.253517	0.48481	0.345402	0.329356	0.003326	0.408631	0.389392	0.263107	0.349652	0.49105	0.130819	0.171453	0.188313	0.358901	0.435992	0.149215	0.31142	0.28871	0.455349	0.228549	0.363064	-0.16464	0.543669	0.39688	0.159869	0.293072	0.283709	0.190886	0.055152	0.219675	0.251583	0.276411	-0.01509	0.108323	0.149729	0.310734	0.402966	0.110666	0.329926	0.099595	0.356332	0.511639	0.068942	0.008404	0.058371
20	0.351612	0.222703	0.487083	-0.06387	0.268123	0.628754	0.356214	0.200235	-0.09441	0.224207	0.20977	0.17886	0.105058	0.47606	-0.06301	0.069465	0.200916	0.455058	0.315258	-0.1243	0.33725	0.397545	0.435567	0.30897	0.35496	-0.09146	0.470806	0.380828	0.153272	0.277429	0.191809	0.14109	0.128746	0.217954	0.28654	0.247373	0.179372	0.057131	0.016381	0.302539	0.47021	0.166235	0.258121	-0.01453	0.186274	0.327045	0.062843	-0.02197	0.059635
20.5	0.317795	0.218408	0.445797	0.168757	0.207794	0.436706	0.376876	0.245807	0.00118	0.193381	0.302829	0.081869	0.247136	0.461878	-0.03132	-0.03394	0.308422	0.411987	0.051575	-0.03702	0.32275	0.347693	0.450707	0.137706	0.337891	-0.12239	0.441916	0.418742	0.169935	0.357079	0.194377	0.090407	0.049109	0.191152	0.254029	0.267944	0.213084	-0.04964	-0.03679	0.225944	0.304112	0.130767	0.138386	0.002243	0.285648	0.431257	0.085769	-0.01044	0.029834
21	0.257535	0.131127	0.413154	0.078191	0.165205	0.551105	0.390539	0.231799	0.158174	0.248284	0.4922	0.148955	0.216708	0.648839	-0.12656	-0.06499	0.269279	0.326022	0.193959	-0.31681	0.338965	0.407491	0.430549	0.056849	0.307608	-0.24056	0.397259	0.294087	0.195263	0.251607	0.199256	0.070179	0.062226	0.178212	0.26813	0.175999	0.267158	-0.03808	0.036042	0.302701	0.290256	0.051996	0.143372	-0.01889	0.278106	0.43047	0.107929	-0.04304	0.031112
21.5	0.276872	0.146372	0.307951	0.05934	0.196347	0.481894	0.471647	0.174362	0.006441	0.118691	0.108744	0.014356	0.157986	0.478008	0.17804	0.011893	0.251528	0.288136	0.222917	0.067357	0.28988	0.415372	0.415241	0.134297	0.309199	-0.17284	0.422089	0.303666	0.181085	0.226018	0.127949	0.09265	0.076647	0.198831	0.152492	0.179456	0.118015	0.06648	0.229343	0.179918	0.446671	0.016367	0.325003	0.031134	0.359164	0.120061	0.045212	-0.02969	0.031896
22	0.276782	0.192876	0.192598	0.132607	0.212936	0.452971	0.426988	0.278519	0.139446	0.167909	0.333101	0.101363	0.040588	0.564718	0.028479	-0.06181	0.197354	0.456814	0.25263	0.019683	0.245514	0.341375	0.43026	0.049376	0.289326	-0.18123	0.345035	0.269021	0.115217	0.178367	0.120017	0.044552	0.093295	0.105894	0.181864	0.142045	0.072215	-0.00175	0.195034	0.244263	0.376708	-0.06061	0.115683	-0.0672	0.462457	0.035201	0.03966	-0.02882	0.010335
22.5	0.26088	0.109641	0.448898	0.045218	0.229102	0.364167	0.486439	0.160412	0.127322	0.11865	0.169227	-0.02254	0.200727	0.413537	0.02031	-0.09371	0.148971	0.382343	0.274085	-0.0159	0.283299	0.471953	0.386636	-0.05003	0.252645	-0.11305	0.392682	0.311273	0.156928	0.149752	0.132225	-0.00749	0.091227	0.125875	0.231946	0.082368	0.039485	-0.00899	0.113796	0.2108	0.352519	-0.08669	0.171498	0.032336	0.246998	0.312683	0.051549	-0.06185	0.00669
23	0.177266	0.226991	0.299554	0.043272	0.155069	0.462063	0.320828	0.225571	0.100821	-0.02086	0.460815	0.290555	0.150025	0.476303	0.22997	0.105856	0.184284	0.182297	0.143858	-0.09475	0.304365	0.390872	0.337948	0.044457	0.2659	-0.15343	0.381172	0.241158	0.125628	0.153749	0.039574	0.026166	-0.00376	0.179335	0.133237	0.104731	0.383404	0.133408	0.098953	0.234176	0.362169	-0.0157	0.189693	0.02803	0.277434	0.210478	0.04798	-0.04831	-0.02452
23.5	0.127896	0.13719	0.373626	0.135501	0.155479	0.369553	0.476097	0.219547	-0.04718	0.119747	0.35665	0.102841	0.073884	0.457282	-0.08757	-0.07232	0.224065	0.135273	0.326508	-0.11708	0.235741	0.345882	0.336158	0.032312	0.241227	-0.05935	0.366687	0.193249	0.11811	0.054356	0.089358	0.010708	0.052196	0.059892	0.267076	0.084832	0.399802	-0.07557	0.139347	0.164278	0.219701	-0.14459	0.001785	-0.05703	0.239407	0.209454	0.03359	-0.05504	-0.09898
24	0.26957	0.159211	0.414441	0.065731	0.105425	0.562073	0.459571	0.15821	0.119659	0.103263	0.41379	0.127068	0.113924	0.480147	0.121629	0.012976	0.126313	0.240155	0.235821	-0.09417	0.224512	0.289633	0.337985	-0.04849	0.224851	-0.10206	0.357416	0.224645	0.118459	0.121748	0.256152	0.034802	0.023428	0.104035	0.148408	0.100476	0.236543	0.040111	0.10269	0.133036	0.315496	-0.0413	0.111937	0.067601	0.237683	0.198523	-0.02757	-0.10642	0.001387
24.5	0.21511	0.233386	0.306414	-0.08523	0.149841	0.427852	0.410269	0.145329	-0.00697	-0.04373	0.318635	0.184185	0.102242	0.378156	0.189621	0.140488	0.11103	0.088821	0.349622	-0.10886	0.224641	0.330333	0.269181	0.096371	0.19579	-0.30601	0.365792	0.274681	0.045652	0.120715	0.021907	0.064672	-0.02649	0.117811	0.219417	0.074745	0.311885	0.055043	-0.06085	0.10293	0.286325	-0.11717	0.006522	-0.06019	0.310909	0.130076	0.005548	-0.06892	-0.0265
25	0.245207	0.107271	0.444902	-0.01993	0.146356	0.504019	0.217799	0.20034	-0.0064	-0.05514	0.359831	0.196247	0.045639	0.536508	0.362074	0.075808	0.331574	0.309839	0.239933	-0.11861	0.205245	0.287264	0.270365	0.044942	0.18877	-0.26766	0.42418	0.242958	0.082533	0.120575	0.096151	0.017886	-0.05842	0.092245	0.180919	0.088513	0.080663	-0.00194	0.13505	0.073836	0.334269	-0.08958	0.130547	0.014127	0.317235	0.134625	0.03481	-0.05563	-0.07142
25.5	0.330577	0.057231	0.205852	0.022246	0.142179	0.427913	0.335328	0.082936	-0.05769	-0.08583	0.288628	0.207788	0.00078	0.279145	0.23415	0.038529	0.306086	0.06863	0.30182	-0.25061	0.105351	0.221514	0.258216	-0.04717	0.153895	-0.28347	0.415891	0.166277	0.068452	0.051989	0.047213	-0.01205	-0.07598	0.110246	0.126532	0.090603	0.254848	-0.03642	0.17217	0.191363	0.286018	-0.21497	0.138667	0.020278	0.183703	0.17521	0.007477	-0.06605	-0.06267
26	0.23053	0.207169	0.280112	0.113831	0.138178	0.410533	0.196904	0.004396	0.067905	-0.01898	0.307244	0.008884	-0.06945	0.409058	0.161782	0.080594	0.177005	0.157435	0.274663	-0.18231	0.164631	0.271574	0.283585	0.06451	0.170455	-0.16278	0.351542	0.146	0.086572	0.081012	0.090649	0.009449	-0.02312	0.061593	0.133797	0.114965	0.069139	-0.0115	0.125686	0.079917	0.310111	-0.19774	0.048329	-0.06163	0.220741	0.199808	0.026691	-0.08607	-0.03451
26.5																					0.134826	0.333655	0.253659	0.012957	0.162956	-0.21531	0.285062	0.100749	0.07044	0.030741	0.112843	0.023237	-0.07706	0.012056	0.081569	0.076348	0.069211	-0.06347	0.04319	0.046322	0.337144	-0.08825	0.14937	0.008039	0.259875	0.163233	0.003171	-0.08924	-0.0341
27																					0.13527	0.312576	0.230203	0.027322	0.138512	-0.20493	0.275409	0.060726	0.032835	-0.06022	0.127208	-0.04889	-0.15649	0.08667	0.169977	0.034076	0.135149	0.039311	0.008743	0.105886	0.298145	-0.15256	0.03198	0.06714	0.328499	0.096935	-0.02486	-0.09125	-0.00034
27.5																					0.105605	0.250096	0.267176	0.041151	0.130108	-0.10522	0.341771	0.120344	0.04518	0.000601	0.083285	-0.00915	-0.06154	0.029552	0.111667	0.043216	0.231698	0.103349	0.102535	0.087052	0.313234	-0.03593	-0.00592	0.049511	0.300386	0.122925	-0.00059	-0.06564	0.007801
28																					0.187318	0.259657	0.215996	-0.01681	0.078046	-0.20534	0.325841	0.045616	0.044075	-0.03504	0.099116	-0.01638	-0.03366	0.058508	0.150038	0.059518	0.200065	0.021474	0.121146	0.000785	0.18704	-0.24055	0.004182	-0.2368	0.234413	0.032413	-0.00797	-0.1204	0.012518
28.5																					0.134622	0.178819	0.243842	0.070103	0.113958	-0.36385	0.278139	0.165372	0.073419	0.074539	0.112428	-0.04443	-0.13508	0.095893	0.146643	0.110504	0.222037	0.066145	0.156112	0.05036	0.20578	-0.33366	0.109571	-0.01844	0.221793	-0.21533	-0.00999	-0.07958	-0.06459
29																					0.161912	0.138997	0.221696	0.110253	0.140002	-0.23454	0.275173	0.092777	0.065456	0.020614	0.019925	0.06203	-0.02137	0.080484	0.289583	0.089823	0.189744	0.013943	0.097483	-0.06331	0.303929	-0.33654	0.011559	-0.00029	0.134224	0.070306	-0.02578	-0.09126	-0.06583
29.5																					0.081513	0.126285	0.225891	0.037582	0.101934	-0.38367	0.242878	0.063856	0.097222	-0.00414	0.029501	0.048776	-0.14107	0.101846	0.152657	0.08521	0.147002	0.18038	0.302912	-0.08478	0.332847	-0.18706	0.05747	0.033832	0.155493	-0.03895	-0.01937	-0.10389	-0.06499
30																					0.083737	0.022936	0.236362	-0.0481	0.083457	-0.35192	0.199563	0.026548	0.06463	-0.0115	0.027027	0.048802	-0.14701	0.111555	0.213827	0.079427	0.123947	0.011365	0.188251	-0.09388	0.288555	-0.20578	-0.14073	-0.07191	0.234425	-0.02413	0.000826	-0.09048	-0.06246
30.5																					0.09369	0.063736	0.251418		0.099642	-0.24059	0.247384	0.060609	0.061827	0.045611	0.101263	0.08265	-0.18446	0.061143	0.153678	0.011651	0.120406	0.030094	0.217694	0.038117	0.34723	-0.16242	-0.15515	0.057032	0.177239	0.135119	0.000357	-0.11584	-0.07179
31																					0.10414	0.061097	0.225738		0.087635	-0.26223	0.174072	0.095469	0.100196	-0.0273	0.035351	0.053118	-0.1153	0.097608	0.194283	0.061808	0.011886	0.118379	0.331727	0.06999	0.218123	-0.24638	0.001318	0.086845	0.176779	0.132563	-0.00738	-0.11264	-0.07463
31.5																					0.06568	0.032807	0.238932		0.101275	-0.18664	0.181704	0.07372	0.109806	-0.0548	0.047489	0.042255	-0.05151	0.054527	0.126353	0.044683	0.045061	0.041779	0.011507	0.062052	0.361797	-0.17562	0.010869	-0.02441	0.106205	0.057561	0.001595	-0.11386	-0.02192
32																					0.067159	0.023202	0.263796		0.091215	-0.15261	0.151102	0.00757	0.115386	-0.03079	0.070228	-0.01012	-0.1147	0.046927	0.136645	0.144974	0.140818	0.124748	0.17453	-0.01437	0.271635	-0.27784	-0.12812	-0.15565	0.166676	-0.01767	-0.00768	-0.12005	-0.07288
32.5																					0.047922	0.054313	0.260801		0.075879	-0.25217	0.150123	0.050919	0.13541	-0.06674	0.021998	-0.01715	-0.17631	0.066936	0.141422	0.060335	0.074822	0.195399	0.235446	0.032569	0.238231	-0.1612	0.08571	0.170642	0.213422	-0.01252	-0.01631	-0.09516	-0.05172
33																					0.044813	0.009136	0.239076		0.071816	-0.33532	0.095307	0.067928	0.139658	-0.04777	-0.0476	0.017515	-0.18878	0.05786	0.167625	0.08565	-0.06285	0.32034	0.157326	0.109371	0.154961	-0.25406	-0.00495	0.073515	0.170377	0.128616	-0.02108	-0.11106	-0.07108
33.5																					0.045846	0.015394	0.248856		0.067214	-0.26906	0.114734	0.032196	0.131594	-0.07937	-0.04155	-0.01077	-0.17216	-0.03041	0.210749	0.072176	-0.05419	0.17463	0.242075	-0.08686	0.22892	-0.32408	-0.19314	0.030785	0.18904	0.102109	-0.07374	-0.11536	-0.03529
34																					0.108946	0.008868	0.216386		0.048957	-0.31894	0.083544	-0.07181	0.150059	-0.13257	-0.11315	0.031805	-0.18629	-0.01086	0.243167	0.084244	0.142204	0.213701	0.071798	0.021345	0.249211	-0.33266	0.017116	0.070586	0.110947	-0.13713	-0.01253	-0.09772	-0.03943
34.5																					0.027631	0.052987	0.237202		0.082512	-0.28178	0.082069	0.009629	0.152511	-0.14471	-0.09371	0.020227	-0.24841	0.015896	0.183787	0.061442	0.128206	0.137769	0.03408	0.027358	0.099813	-0.31501	-0.01065	0.044687	0.182494	0.137093	0.005807	-0.09765	-0.06237
35																					0.072816	0.033756	0.250154		0.10275	-0.41493	0.059893	0.086135	0.19468	-0.0734	-0.12349	0.037211	-0.23573	0.017265	0.178095	0.017635	-0.02967	0.156957	0.10917	0.001337	0.127373	-0.19235	-0.06237	-0.10212	0.204043	0.013539	-0.02419	-0.09308	-0.05178
35.5																					0.062717	0.061462	0.206729		0.067619	-0.48315	0.037101	-0.09387	0.199254	-0.11626	-0.18098	0.075139	-0.18264	-0.01346	0.227519	0.061585	-0.10394	0.046754	0.080526	0.109165	0.172807	-0.31194	-0.12014	-0.0985	0.130983	0.166228	-0.01616	-0.12496	-0.09408
36																					0.076223	0.012548	0.199994		0.034653	-0.36928	0.176635	-0.05504	0.226482	-0.15213	-0.12185	0.042691	-0.25745	0.01955	0.21929	0.062884	-0.11887	0.000255	0.133099	0.067477	0.122823	-0.24775	-0.05466	-0.08299	0.133615	0.069722	-0.01071	-0.08785	-0.08189
36.5																					0.082639	-0.03895	0.221206		0.042452	-0.32315	0.1224	0.040699	0.202551	-0.08272	0.009892	0.047546	-0.13851	-0.00232	0.193979	0.042501	-0.06267	0.097168	-0.05654	-0.04413	0.184008	-0.38882	0.008862	-0.12182	0.113349	0.030188	-0.00248	-0.07679	-0.06367
37																					0.017778	0.036558	0.244877		0.086543	-0.28125	0.080001	-0.01927	0.219346	-0.15028	-0.08112	-0.00653	-0.1759	-0.03636	0.090478	0.051762	-0.1387	0.095545	0.034004	-0.1271	0.158489	-0.27746	0.055047	0.07053	0.13665	0.176437	-0.03268	-0.1066	-0.05909
37.5																					0.015955	0.022172	0.23984		0.041698	-0.41446	0.035064	-0.03531	0.177985	-0.17278	-0.08804	0.010806	-0.1997	-0.05933	0.171993	0.042287	-0.23971	-0.01628	0.111232	-0.13836	0.20074	-0.18816	0.048002	0.024584	0.083036	-0.28746	-0.0114	-0.0944	-0.0666
38																					0.050297	0.03549	0.20915		0.021368	-0.2641	0.063325	-0.01	0.20742	-0.17172	-0.08313	0.003842	-0.20205	-0.01953	0.222323	0.084837	-0.13326	-0.04085	-0.06387	-0.04359	0.048498	-0.34928	0.00399	0.019356	0.17006	0.009798	-0.02399	-0.09246	-0.079
38.5																					0.032676	-0.04213	0.193966		0.011621	-0.31118	0.025283	-0.07803	0.23216	-0.19641	-0.09066	0.035687	-0.17362	-0.05996	0.202442	0.095497	-0.11895	0.060743	0.033062	0.019452	0.055703	-0.46204	0.03625	-0.0707	0.160929	-0.0617	-0.02186	-0.09476	-0.1358
39																					0.010932	-0.07063	0.172882		0.046166	-0.43027	0.080551	-0.02995	0.237956	-0.15653	-0.05677	0.044566	-0.19184	-0.03126	0.169781	0.090279	-0.18908	0.113209	0.009143	-0.03796	0.142129	-0.30438	0.155233	0.018265	0.016267	0.005054	-0.04094	-0.07046	-0.0646
39.5																					0.058309	-0.03468	0.200838		0.016189	-0.47523	0.055009	0.013198	0.239483	-0.13715	-0.04918	0.031075	-0.09215	-0.02145	0.213594	0.028268	-0.1753	0.065455	-0.07772	0.051873	0.113733	-0.46973	-0.05183	-0.15892	0.032433	-0.03493	-0.07159	-0.13146	-0.1025
40																					0.029914	-0.01422	0.163554		0.04852	-0.51008	0.012255	-0.06779	0.212566	-0.26032	-0.13597	0.059576	-0.15114	-0.05387	0.142015	0.067392	-0.00016	0.321233	0.049615	0.156907	0.063501	-0.53062	-0.00958	-0.02579	0.09971	-0.04964	-0.03004	-0.08864	-0.07637
Dyn1 KO
Time (sec)	normalized fluoresence changes over the time course
0	0.10799	0.291407	0.004865	0.107695	0.004946	0.092735	0.274923	0.167074	0.286822	0.095045	0.083907	-0.00741	-0.06069	0.118967	0.118155	0.145142	0.053494	0.126951	0.207136	0.199697	0.00351	0.26273	0.147775	0.186989	0.188631	-0.22491	0.172526	0.225313	0.094471	0.084318	0.106274	0.063068	-0.059	-0.00464	-0.07782	0.015197	0.099203	0.010971	0.295646	-0.04527	0.170388	0.028972	0.062498	0.129385	0.309142	0.09879	0.083835	0.213812	0.134475
0.5	0.107685	0.088772	-0.00062	0.028807	0.103986	0.0164	0.1618	0.083757	0.165758	0.086513	0.01832	-0.02223	-0.03677	0.101141	-0.04518	0.081353	-0.07799	0.001731	0.015225	0.012631	-0.0608	0.326856	0.022722	0.118686	0.28485	-0.01455	-0.09536	0.091912	0.027504	-0.09065	-0.02514	-0.03989	-0.27124	-0.20102	-0.0901	-0.00771	0.005177	0.012263	0.137683	-0.04582	0.143908	-0.10222	0.024815	-0.00701	0.080687	0.107371	0.105794	-0.00825	0.22361
1	0.151572	0.30794	-0.08647	0.187658	0.140512	0.066144	0.19025	0.078807	0.155643	0.063066	0.054536	0.020278	-0.13744	0.181772	0.023158	0.072616	0.139941	-0.03325	0.004942	0.389982	-0.21132	0.061347	0.029313	-0.15303	0.04978	0.138598	0.209537	0.01013	0.103509	-0.09939	-0.00066	0.015213	-0.05671	-0.15719	-0.06112	0.002835	0.025301	-0.14033	0.148621	-0.00737	0.109718	0.099035	0.023346	-0.08617	0.226777	-0.14438	-0.29987	-0.09964	0.113109
1.5	0.08816	0.108846	-0.10324	0.183737	0.07626	-0.13675	0.119635	0.086711	0.091703	0.140761	0.028509	-0.00397	-0.02789	0.089068	-0.14825	0.213488	-0.05934	-0.13152	0.013934	0.149023	0.247556	0.220606	-0.10044	-0.15203	0.063062	0.001574	0.096618	0.153427	0.003585	-0.02665	0.006509	-0.07039	-0.3109	-0.16724	-0.07879	-0.0613	0.020868	0.270641	0.072249	-0.08512	0.098281	-0.14034	-0.1045	0.032981	0.049809	-0.22517	-0.24873	-0.15558	0.042413
2	0.126352	0.085986	0.20384	0.315203	0.090979	-0.04172	0.101124	0.028585	0.071471	-0.00122	0.009141	-0.0164	-0.04472	0.003188	-0.15933	0.141932	0.047493	0.245917	0.063465	-0.18343	0.40439	0.092637	0.027036	-0.11101	0.042458	0.01125	-0.19605	0.024742	0.012358	-0.04893	-0.0111	-0.05947	-0.26364	-0.09007	-0.03904	-0.14689	-0.1154	-0.04394	-0.06305	-0.07921	0.066268	-0.1476	-0.02428	-0.08977	0.03622	-0.09136	-0.12304	-0.04645	0.0841
2.5	0.105476	0.13584	-0.22191	0.007766	0.056144	0.002289	0.216605	0.01649	0.1662	0.058572	0.037909	-0.01967	-0.0802	-0.06533	-0.21472	0.177176	0.013687	-0.10839	-0.02443	-0.42256	-0.01042	-0.02685	0.085309	-0.27075	-0.05905	-0.06827	-0.00471	0.091208	0.050092	-0.16863	-0.0985	-0.07942	-0.2542	-0.12758	-0.01209	-0.05145	0.01864	-0.09583	-0.02311	-0.08322	0.085229	0.082573	-0.05308	-0.00916	0.010518	-0.0884	-0.00942	-0.08761	-0.04297
3	-0.00738	-0.01084	-0.01968	0.169814	0.11077	-0.06633	0.141178	0.003715	0.097915	0.080321	0.01987	-0.01967	-0.06763	0.014871	0.017296	0.097674	0.022293	-0.02406	0.028686	-0.15144	0.214995	0.154329	0.099231	0.052323	-0.05441	0.03242	-0.05646	-0.03418	-0.0198	-0.1197	-0.1021	-0.11222	-0.145	-0.02219	-0.0381	0.028715	0.026615	0.057597	-0.14682	-0.03712	0.096051	-0.03454	-0.00161	0.025287	-0.01175	-0.32889	-0.03148	0.010873	-0.10987
3.5	0.017094	0.017758	-0.12518	0.027864	0.224694	0.027795	0.091121	-0.01289	0.102864	0.083789	-0.02626	-0.01106	-0.04256	-0.10591	-0.31215	-0.05033	0.034082	-0.34776	-0.13135	0.088364	0.010037	0.270897	0.034391	-0.22553	0.044986	0.0802	-0.14586	0.167804	0.001725	0.106376	-0.04986	-0.06255	-0.07979	-0.01261	-0.07529	8.49e-05	-0.04736	0.033041	0.01281	-0.11072	0.024389	-0.04113	-0.05717	-0.05059	-0.00168	-0.06543	-0.14637	0.007089	-0.02539
4	0	0	0	0	0	0	0	0	0	0	0	0	0	0	0	0	0	0	0	0	0	0	0	0	0	0	0	0	0	0	0	0	0	0	0	0	0	0	0	0	0	0	0	0	0	0	0	0	0
4.5	1	1	1	1	1	1	1	1	1	1	1	1	1	1	1	1	1	1	1	1	1	1	1	1	1	1	1	1	1	1	1	1	1	1	1	1	1	1	1	1	1	1	1	1	1	1	1	1	1
5	0.770374	0.817354	0.926394	0.857996	0.805866	1.01163	1.02178	0.992133	0.923857	1.05368	0.961545	0.899738	0.876154	0.865516	0.783268	1.00748	0.894331	1.25177	0.953802	1.67505	1.64994	0.895696	0.902221	0.754823	0.955932	0.77199	0.909975	0.724484	0.751795	0.762777	0.822171	0.801185	0.880066	0.940805	0.926404	0.970477	1.04	1.02216	1.18925	1.00148	0.949249	0.85938	0.783042	1.23557	0.915848	0.813926	1.18729	0.871912	0.989866
5.5	0.90268	0.832986	1.02995	0.733058	1.05312	1.26114	1.02364	0.943031	0.956184	0.992783	0.88876	0.863477	0.893564	0.829877	0.883697	0.988995	1.09202	1.41847	0.92065	1.61492	1.26469	1.02506	0.812937	0.752885	0.931229	1.11315	0.821829	0.716709	0.719505	0.994972	0.833158	0.799446	0.750709	0.905018	0.828854	0.980194	0.943997	1.06733	1.09523	0.9291	0.938582	0.813349	0.833714	1.2851	0.984654	0.947266	1.09372	0.931239	1.00266
6	0.932144	0.673212	0.907704	0.886109	0.963064	1.02713	0.978092	0.860791	0.83721	1.0421	0.948449	0.871156	0.919019	0.753784	0.775978	0.919738	1.104	1.3104	0.750905	1.6162	1.29715	0.755601	0.877041	0.493989	0.959452	0.850571	1.07026	1.00801	0.65719	1.03626	0.715589	0.823356	0.727326	0.946513	0.833004	0.900108	0.886594	1.15315	0.986501	0.842693	0.863521	0.82621	0.775757	1.344	1.05957	0.826672	0.937918	0.909987	1.0101
6.5	1.02191	0.748546	0.92162	1.09574	1.05401	1.10636	0.983768	0.880672	0.754687	0.940503	0.99973	0.89305	0.952598	0.944438	0.953892	0.944872	1.35455	1.14328	1.10402	1.19807	1.48423	0.795814	0.77039	0.821601	0.740264	1.10771	1.14366	0.684895	0.804414	0.82634	0.722977	0.817241	0.74046	0.927945	0.883514	0.794128	0.780053	1.07633	1.2141	0.937483	1.05323	0.827731	0.713457	1.18393	1.12219	1.01757	1.07413	0.966229	0.977886
7	1.08621	0.933724	1.01246	0.832765	0.785506	1.18921	1.03364	0.939158	0.8382	0.897454	0.983848	0.801793	0.936204	0.748636	1.06604	1.00647	1.1961	1.20066	1.13624	1.69498	1.3561	0.820303	0.644901	0.546863	0.896133	0.789304	0.838451	1.00212	0.799498	0.845562	0.675093	0.723239	0.987991	0.90898	0.819712	0.913286	0.850403	1.08459	0.984339	0.91618	0.969584	0.826064	0.716933	1.2275	1.28264	0.940944	0.96871	0.808527	0.964437
7.5	0.961851	0.588062	0.970968	0.809695	0.886398	1.22785	0.985805	0.934525	0.753587	0.97118	0.932845	0.807732	0.962003	0.839357	0.744885	1.16327	1.05715	1.26927	0.943995	1.11715	1.44865	0.968181	0.538774	0.723451	0.939883	0.864177	1.25157	0.769032	0.905664	1.04259	0.706227	0.768929	0.849526	0.922152	0.846285	0.779401	0.868684	1.08396	1.16796	0.910632	0.923403	0.867501	0.83554	1.31829	0.918824	0.955177	0.958425	0.872865	0.95166
8	1.03535	0.905419	0.948618	1.09395	0.972805	1.12764	0.847003	0.897519	0.822806	0.840309	0.914249	0.805039	0.890569	0.772687	0.916153	1.0031	1.30342	1.23154	1.28576	1.52193	1.56023	1.09932	0.652332	0.691548	0.80923	1.01513	0.756898	0.948147	0.794314	0.928568	0.69089	0.625501	0.78775	0.911854	0.692617	0.757508	0.932745	0.917691	1.34721	0.899567	0.983605	0.708762	0.755286	1.40519	1.04673	1.04369	1.10561	0.831955	0.969893
8.5	0.945039	0.902224	0.951169	0.9002	0.876107	1.31571	0.922646	0.835999	0.661608	0.77076	0.941702	0.862776	0.922154	0.762526	0.94803	1.041	1.04274	1.21297	1.19139	1.32361	1.84858	0.905813	0.701179	0.818616	0.877542	0.733663	1.29109	0.808151	0.666223	0.943426	0.71389	0.590507	0.732117	0.866636	0.774753	0.930128	0.990007	0.864244	1.12633	0.804694	0.893688	0.755915	0.772149	1.18623	1.10248	1.07621	0.950655	0.879372	1.07282
9	0.845361	0.975313	0.740663	1.14406	0.949003	0.974313	0.861035	0.856441	0.848425	0.801983	0.869503	0.804535	0.959393	0.780041	0.940955	1.03904	0.966017	0.987535	1.04825	1.94223	1.53245	0.788889	0.486036	0.630797	0.73958	0.816327	1.16248	0.796136	0.689609	1.26103	0.642641	0.630564	0.749995	0.842265	0.764519	0.951442	0.87982	1.04298	1.29565	0.856936	1.00462	0.782648	0.73098	1.24073	1.08093	0.912055	1.18216	1.00357	1.1145
9.5	0.876333	0.735931	0.841719	0.949651	1.08221	1.1277	0.977701	0.856519	0.718952	0.856882	0.870426	0.817655	0.980612	0.719971	0.77033	0.995315	0.832789	0.82856	1.05153	1.40952	2.00371	0.912861	0.656587	0.49998	0.884349	0.872619	1.02352	0.812163	0.903401	1.01747	0.644432	0.660151	0.692566	0.729079	0.732554	0.865171	0.866804	0.879156	1.32369	0.840193	0.953122	0.814591	0.705403	1.19912	1.13229	0.896783	1.26114	0.919818	0.999958
10	0.893155	1.0042	0.845483	1.12322	0.817323	1.10335	0.920226	0.802944	0.765188	0.853097	0.916593	0.785667	0.935086	0.839989	0.876552	1.04696	0.841804	1.04437	1.10206	1.71545	1.37104	1.02517	0.601577	0.661264	0.637579	0.64016	1.29422	0.868492	0.76854	0.965483	0.680349	0.52954	0.782835	0.622479	0.785382	0.841283	0.801269	1.00331	1.13246	0.811146	0.899068	0.838302	0.710801	1.16203	1.24257	0.871072	1.12382	0.919907	1.0707
10.5	1.05955	1.01268	0.97213	0.833505	1.05986	1.12162	1.06662	0.832647	0.773655	0.813448	0.852026	0.756482	1.02973	0.801178	0.928232	0.812753	1.26063	1.20626	1.12145	1.69968	1.66518	0.750474	0.648742	0.574711	0.661811	0.928301	1.34347	0.845158	0.714325	0.942767	0.683884	0.566245	0.752261	0.711674	0.661395	0.867745	0.829645	0.989253	1.11996	0.793294	0.891958	0.584702	0.775171	1.18855	1.00821	0.955892	1.02384	0.966672	0.992925
11	0.908438	0.748599	0.71383	0.794016	0.918014	1.1022	0.908048	0.796837	0.865248	0.809695	0.74672	0.698737	0.996529	0.79874	0.783558	1.00652	1.10586	0.82524	1.1669	1.39754	1.50532	0.820314	0.517055	0.497991	0.656994	0.800777	1.38739	0.668632	0.714191	0.788118	0.552603	0.546724	0.799172	0.64412	0.762805	0.885065	0.938319	0.986349	1.30558	0.665743	0.982534	0.689023	0.786554	1.17235	1.2217	0.892469	1.0999	0.934884	0.986524
11.5	1.11875	0.899319	0.998511	0.959527	0.970335	1.11601	1.06777	0.934966	0.744682	0.730183	0.886522	0.731936	1.05453	0.733161	0.728732	1.26646	1.01537	1.11988	1.13417	1.70124	1.76107	0.691257	0.613262	0.284213	0.502296	0.825243	1.17095	0.702566	0.795775	1.05548	0.595878	0.55546	0.703931	0.532978	0.671539	0.772147	0.920904	1.00497	1.32924	0.911756	0.830928	0.708781	0.62742	1.2037	1.06771	0.964173	0.956635	0.927906	1.01462
12	1.13337	0.683147	0.80033	0.992918	0.880251	1.10787	1.07827	0.901432	0.814833	0.741159	0.886398	0.799352	0.918287	0.922733	0.775125	0.977777	1.30772	0.960997	1.43924	1.51157	1.70848	0.816368	0.416689	0.56599	0.649766	0.777312	1.10915	0.781993	0.895031	0.799255	0.605332	0.565305	0.723012	0.564724	0.588594	0.824633	0.880718	0.653571	1.10066	0.850213	0.891004	0.684064	0.78668	1.17463	1.06934	1.10681	1.06574	0.90598	1.1107
12.5	1.04457	0.740226	0.984106	0.785957	1.09519	1.06234	1.15003	0.87652	0.748146	0.715538	0.847926	0.770093	0.868315	0.774805	0.886343	1.21155	1.50155	1.194	1.52789	1.05488	2.08335	1.03464	0.470947	0.239791	0.552196	1.01166	1.15715	0.594157	1.02671	0.837045	0.577676	0.389649	0.639653	0.522835	0.642578	0.737999	0.750214	0.763037	1.0919	0.654422	0.887167	0.699368	0.590912	1.25034	1.03565	0.960552	0.925456	1.03442	1.07761
13	1.048	1.0949	0.60802	0.969761	1.09442	1.04142	1.11081	0.903389	0.773985	0.676156	0.860506	0.721429	0.909016	0.695816	0.56047	1.13313	1.31025	0.719171	1.03251	1.59524	1.97107	0.766904	0.697245	0.43651	0.472099	1.00287	1.18256	0.749233	0.960008	0.892312	0.583326	0.505207	0.723896	0.461493	0.674605	0.764574	0.822241	0.88061	1.24813	0.65517	0.961962	0.748224	0.680296	1.1271	0.999082	0.653197	1.04834	0.886714	0.83649
13.5	1.01268	0.95196	0.685985	0.942336	1.19159	1.01996	0.870981	0.932691	0.74435	0.654381	0.847582	0.665594	0.886955	0.665284	0.684342	1.06388	1.06674	0.765108	1.04958	1.78071	2.19115	0.912225	0.560426	0.622074	0.556657	1.12743	1.40024	0.810513	0.829659	0.861073	0.680115	0.633571	0.7717	0.4643	0.752024	0.746389	0.765394	0.733994	1.35777	0.641566	0.918082	0.616212	0.645798	1.2513	1.10787	0.979384	1.08177	0.793414	0.855061
14	0.944126	0.985469	0.677982	0.464265	0.821637	0.971598	0.945729	0.946464	0.676289	0.683302	0.825776	0.694425	0.822402	0.747199	0.518866	1.17259	1.10247	0.970834	1.08811	1.60155	1.50785	0.77345	0.550244	0.282407	0.489227	0.695587	1.01192	0.737687	1.0671	0.966579	0.594693	0.539417	0.687551	0.503611	0.636644	0.654959	0.866848	0.830736	1.30732	0.706051	0.843983	0.73814	0.657822	1.15347	1.12927	0.74093	1.10169	0.760942	0.949707
14.5	1.14306	0.809623	0.718936	0.811394	0.897688	1.02339	1.0556	0.972294	0.790149	0.684758	0.806828	0.722364	0.861889	0.749609	0.629592	1.09144	1.29495	1.07157	1.09951	1.43362	2.26397	0.748693	0.57861	0.207505	0.499383	0.88522	1.1791	0.653779	1.00718	0.871994	0.628376	0.5436	0.761216	0.471877	0.631454	0.648251	0.71613	0.883724	1.06215	0.709643	0.966408	0.629324	0.673908	1.07344	0.966917	0.981828	0.990797	0.813099	0.947716
15	0.982046	0.748893	0.65475	0.832315	0.845002	1.07905	0.913685	0.911652	0.702184	0.651362	0.79086	0.694255	0.895307	0.806352	0.641171	1.21802	1.1718	0.812057	1.03922	1.16047	1.884	0.694316	0.386235	0.400618	0.551711	0.63263	1.29705	0.86613	0.975024	0.869812	0.592977	0.561321	0.737898	0.482249	0.732851	0.663124	0.808101	0.755162	1.20847	0.703845	0.918954	0.745544	0.618027	0.906824	0.852201	0.753002	1.0131	0.868205	1.03268
15.5	0.913964	0.70805	0.763989	0.875515	0.764214	1.03943	0.883669	0.914408	0.732421	0.66549	0.791865	0.711936	0.882845	0.756159	0.77148	1.09762	0.930781	0.863782	1.01951	1.03351	1.94873	0.72817	0.543028	0.414165	0.486731	0.709232	1.23995	0.649304	0.904333	0.705112	0.557539	0.503112	0.69912	0.444031	0.538178	0.729656	0.820179	0.842145	1.18692	0.745778	0.905796	0.698791	0.681003	1.25073	0.894425	0.871993	0.980548	0.912195	0.930221
16	0.933461	0.715223	0.801398	0.871875	0.993723	1.05885	0.877073	0.906981	0.744571	0.558083	0.81577	0.683832	0.883923	0.771567	0.726515	1.11531	0.987335	1.09418	0.985869	1.07307	1.90473	0.820679	0.46338	0.0999	0.376917	0.76186	0.99686	0.654255	0.96944	0.883573	0.639144	0.564732	0.68803	0.430781	0.59458	0.729383	0.786013	0.564391	1.22427	0.596231	0.986805	0.662457	0.745691	1.15577	1.05673	0.89443	1.05029	0.873093	0.949827
16.5	1.0467	0.769273	0.83856	1.06557	0.991713	1.05444	0.847754	0.87652	0.726924	0.537021	0.814166	0.689116	1.001	0.717968	0.593136	1.16851	1.00986	0.928848	0.854712	1.06773	2.60645	0.674542	0.569419	0.39571	0.312541	0.711626	0.858839	0.646949	0.774517	0.764527	0.543991	0.540559	0.635146	0.565267	0.60403	0.7194	0.887576	0.703135	1.15003	0.425909	0.966513	0.723434	0.569869	1.33684	0.795842	0.755518	1.13841	0.981914	0.93066
17	1.08214	0.582515	0.894497	0.920565	1.01039	1.02243	0.894977	0.726736	0.78388	0.569148	0.822566	0.651088	0.959858	0.696908	0.821297	1.28525	1.13141	1.27951	0.885692	1.19676	2.03341	0.549562	0.712361	0.35411	0.240976	0.899868	1.18601	0.678528	0.88015	0.823283	0.730035	0.392058	0.575187	0.472376	0.53734	0.703369	0.783856	0.704761	1.04079	0.556293	0.966753	0.632088	0.572269	1.19697	0.754179	0.694742	0.987561	0.849174	0.761186
17.5	1.07405	0.775671	0.677198	0.960098	0.984815	0.888815	0.890785	0.737593	0.705482	0.618812	0.787848	0.589367	0.819821	0.732524	0.633306	1.01361	1.31992	0.630039	0.878134	1.60255	2.00025	0.630955	0.685384	0.403863	0.313568	0.645625	1.0345	0.780343	0.879885	0.708385	0.560982	0.375175	0.517477	0.440372	0.614875	0.701646	0.834426	0.584256	1.23403	0.527998	0.945659	0.541992	0.615225	1.01529	1.01873	0.629915	1.03205	0.865394	0.980924
18	0.957609	0.955251	0.701713	0.869558	1.03717	0.868672	0.848072	0.837237	0.73704	0.518759	0.752673	0.585934	0.844828	0.704401	0.496497	1.00184	1.07234	0.783424	1.03525	1.8751	1.93066	0.660459	0.52555	0.229527	0.378272	0.749938	1.15715	0.716943	0.822351	0.840323	0.535018	0.312401	0.688199	0.467685	0.538136	0.604245	0.702036	0.630337	1.21662	0.596053	0.956318	0.730003	0.576217	1.19586	0.958062	0.836191	0.978723	0.729538	1.13913
18.5	1.02256	0.404729	0.820556	0.778598	0.847374	0.939701	0.83152	0.84562	0.772665	0.50005	0.723621	0.603775	0.788848	0.642349	0.568834	1.11146	1.08165	1.13602	0.758691	0.888892	2.00023	0.6227	0.573802	0.227645	0.524296	0.699274	1.07433	1.09262	0.866066	0.712538	0.545366	0.289906	0.49269	0.453561	0.619482	0.700436	0.798869	0.812599	1.17815	0.65575	1.03852	0.587747	0.473982	1.14938	0.938573	0.630525	1.06262	0.819216	1.06224
19	0.984449	0.696225	0.662764	1.11794	1.03608	0.957669	0.805416	0.768252	0.776403	0.44965	0.721169	0.568004	0.875896	0.674367	0.613149	1.08185	1.09218	0.79103	0.834402	1.44544	2.46968	0.892308	0.443423	0.318674	0.266526	0.882582	1.21706	0.804616	0.842546	0.877675	0.542453	0.366489	0.645836	0.415156	0.489779	0.731301	0.810782	0.692674	1.24973	0.708668	0.916298	0.647893	0.562775	1.17745	0.741644	0.73922	1.00575	0.910749	0.959146
19.5	1.08118	0.695433	0.624073	0.712234	1.06684	0.786128	0.804258	0.766456	0.718015	0.470592	0.794428	0.53245	0.902621	0.619616	0.649175	0.993491	1.42113	0.749501	0.448012	1.21302	2.15766	0.682638	0.62229	0.493726	0.360719	0.753218	1.00784	0.923404	0.810391	0.778067	0.563776	0.547655	0.516477	0.48643	0.4912	0.775164	0.550788	0.657832	1.32584	0.582265	0.921131	0.478275	0.578504	1.20367	0.947466	0.704709	1.03717	0.838693	1.02068
20	1.02921	0.642075	0.707769	0.813218	0.957682	0.737168	0.736603	0.763743	0.678267	0.3864	0.701648	0.529454	0.902296	0.71283	0.52723	0.821653	1.04825	0.78713	0.501843	1.20975	2.20083	0.576646	0.562774	0.159681	0.405257	0.807739	1.12202	0.910677	0.823547	0.877454	0.547814	0.317577	0.566979	0.493294	0.449456	0.583587	0.713063	0.704812	1.16775	0.454112	0.848222	0.502415	0.6276	0.982594	0.665554	0.995947	0.975352	0.903336	0.851668
20.5	1.0962	0.684721	0.538653	0.754454	1.18539	0.752784	0.859797	0.793961	0.70856	0.397034	0.708042	0.542864	0.916478	0.612723	0.5203	0.939896	1.4762	0.649592	0.721217	1.17696	2.15074	0.457514	0.640502	0.266408	0.357617	0.988301	0.912793	0.836906	0.848129	0.761465	0.640468	0.511474	0.492943	0.404022	0.386435	0.600685	0.710213	0.620053	1.28974	0.443488	0.910245	0.521083	0.513156	1.09553	0.816357	0.658711	0.993951	0.80157	0.922896
21	1.00257	0.564504	0.410824	0.9088	0.837831	0.731442	0.754936	0.72861	0.758975	0.379579	0.759799	0.522554	0.862374	0.694867	0.452461	0.995251	1.0978	0.522395	0.781739	1.0041	2.28942	0.461859	0.600467	0.256136	0.388516	0.560019	0.948238	0.97148	0.891975	0.772391	0.506598	0.369531	0.495282	0.469173	0.570137	0.688517	0.796366	0.626517	1.35423	0.414066	0.76162	0.527135	0.60432	1.18078	0.762352	0.755515	0.765339	0.743427	0.979759
21.5	0.998867	0.439373	0.582875	0.886516	1.01485	0.554476	0.851057	0.723064	0.740064	0.331202	0.749164	0.56426	0.834384	0.562307	0.608	0.982788	1.07594	0.774855	0.585763	0.931754	1.90162	0.610842	0.678117	0.119405	0.243234	0.784268	1.19636	0.644353	0.660779	0.875926	0.547712	0.44975	0.436563	0.35957	0.455708	0.572866	0.589766	0.73074	1.21704	0.547668	0.864382	0.42269	0.601094	1.00077	0.953886	0.628316	1.03946	0.82318	0.933968
22	0.90712	0.563013	0.663581	0.826816	0.885767	0.823512	0.815559	0.705656	0.723459	0.316622	0.78109	0.565181	0.820471	0.591344	0.617867	1.05798	1.01184	0.772012	0.886794	0.79999	1.94652	0.730793	0.667417	0.325048	0.267555	0.581974	1.11982	0.836906	0.823283	0.694407	0.56885	0.446697	0.465576	0.383009	0.540699	0.561203	0.753624	0.656937	1.17856	0.341567	0.808944	0.548997	0.504171	1.13702	0.950832	0.66042	0.878013	0.873019	0.940654
22.5	0.882492	0.338198	0.67375	1.23086	1.0153	0.705516	0.794623	0.747535	0.734016	0.311646	0.759885	0.504763	0.796149	0.581932	0.745889	0.86476	1.13043	0.710511	0.707746	0.659585	2.08304	0.522979	0.515528	0.310171	0.282131	0.792131	0.751879	0.707987	0.904732	0.804283	0.634114	0.432569	0.463383	0.439146	0.543979	0.634437	0.70726	0.642443	1.26321	0.357694	0.831699	0.437811	0.524394	1.13522	0.737574	0.628591	0.845161	0.833227	0.880728
23	1.02494	0.611165	0.647622	1.05358	1.08241	0.825625	0.820722	0.832806	0.688108	0.315768	0.668229	0.499983	0.919872	0.542082	0.444602	0.902087	1.12355	0.81392	0.665921	0.762346	2.25523	0.709133	0.615546	0.171412	0.324447	0.956201	0.715182	0.871081	0.836304	0.908255	0.601306	0.465439	0.544936	0.454706	0.467774	0.668925	0.697146	0.537788	1.38562	0.448677	0.824137	0.538544	0.469601	0.890473	0.737279	0.61339	0.984432	0.906659	0.856955
23.5	0.832886	0.742708	0.649547	0.933505	0.872932	0.932947	0.703593	0.836959	0.609764	0.239407	0.70969	0.454541	0.802861	0.594381	0.479984	0.945749	0.981795	0.915813	0.692271	1.2263	1.59958	0.718952	0.368543	0.075355	0.172582	0.566414	0.830927	0.909496	0.838692	0.793357	0.439044	0.362383	0.445442	0.430444	0.482058	0.617053	0.648612	0.551467	1.21041	0.330735	0.781518	0.573974	0.468502	1.05806	0.718058	0.711681	0.964229	0.887207	0.834458
24	0.778687	0.475774	0.610524	0.871934	0.79508	0.804942	0.834089	0.818235	0.623728	0.307288	0.752814	0.493352	0.791671	0.501394	0.475695	0.789086	0.935569	0.665167	0.626563	1.0089	1.90382	0.485688	0.553073	0.092816	0.33187	0.561266	0.924084	0.610889	0.859421	0.855392	0.637998	0.337582	0.436678	0.42958	0.421378	0.716637	0.61078	0.532217	1.07357	0.398821	0.914261	0.588864	0.555272	0.964447	0.967187	0.842563	0.968241	0.703424	0.946638
24.5	0.891441	0.599998	0.710935	0.954427	0.929137	0.875727	0.770108	0.789692	0.584089	0.330314	0.721905	0.453421	0.864183	0.490452	0.561469	0.79201	1.0009	0.678246	0.807734	1.11935	2.30594	0.523371	0.594794	0.354873	0.333836	0.622077	0.643979	0.928114	1.10936	0.720402	0.687936	0.37595	0.496732	0.475827	0.444445	0.582179	0.621826	0.586538	1.31036	0.444807	0.753044	0.402237	0.634841	1.05538	0.798443	0.695665	1.02089	0.771477	0.960466
25	0.948005	0.40594	0.550882	0.922758	0.986819	0.747177	0.713331	0.776077	0.537084	0.303756	0.741799	0.467162	0.856255	0.559887	0.526946	0.888273	0.945314	0.605812	0.648532	0.680111	2.37919	0.481267	0.469173	0.447859	0.212191	0.735741	0.561791	0.722599	0.894103	0.867187	0.457823	0.324808	0.671035	0.332322	0.508124	0.652652	0.728562	0.531891	1.38575	0.51733	0.767271	0.581532	0.477696	0.82192	0.766028	0.581902	0.976372	0.864095	0.915426
25.5	0.833426	0.535202	0.630023	1.04962	0.974652	0.676153	0.800587	0.78059	0.615702	0.219217	0.714362	0.422607	0.740083	0.588999	0.484988	0.874797	0.940117	0.789943	0.617832	1.12478	2.0617	0.456498	0.517772	0.183538	0.251253	0.665543	0.707963	0.803442	0.809863	0.800567	0.550487	0.386387	0.612881	0.450403	0.401465	0.535677	0.564968	0.587296	1.24501	0.396131	0.787335	0.51973	0.524387	1.0018	0.634929	0.665484	0.783377	0.931797	0.866459
26	0.932853	0.662688	0.617142	0.937754	1.07884	0.811032	0.753308	0.88167	0.595085	0.318806	0.749602	0.415427	0.806978	0.530982	0.257181	0.86314	1.10333	0.699772	0.594224	1.16549	1.92365	0.404557	0.590841	0.453025	0.418249	0.850587	1.01004	0.987508	0.818098	0.763868	0.570614	0.356362	0.507861	0.439685	0.37145	0.523677	0.662646	0.520285	1.25008	0.488953	0.892549	0.470133	0.501107	0.966495	0.736751	0.634435	0.983167	0.869942	0.850163
26.5	0.773974	0.577972	0.765135	0.787217	1.00142	0.838463	0.665618	0.744659	0.652318	0.18801	0.749286	0.466351	0.73911	0.428659	0.566547	0.678893	0.816571	0.791106	0.660653	1.11057	1.33549	0.409045	0.627428	0.16948	0.268717	0.702004	0.937887	1.11148	0.846534	0.730448	0.556494	0.325951	0.553058	0.430752	0.370245	0.606881	0.770014	0.595184	1.24442	0.510859	0.856992	0.523329	0.427603	1.10249	0.974092	0.64272	0.848964	0.698497	0.854124
27	0.775471	0.416264	0.746112	1.06138	0.918515	0.802289	0.718575	0.7047	0.67277	0.229404	0.741375	0.419463	0.727824	0.484354	0.446675	0.867643	0.839389	0.728614	0.708579	1.0584	2.14842	0.517996	0.411238	0.235892	0.181416	0.690617	0.966121	0.709168	0.740902	0.908693	0.563154	0.452792	0.584342	0.425091	0.490643	0.683821	0.682674	0.462887	1.15058	0.273689	0.781547	0.508417	0.587516	0.898771	0.850255	0.858398	0.823437	0.773945	0.7026
27.5	0.951109	0.351066	0.784917	0.896591	0.942128	0.955442	0.711919	0.777556	0.652866	0.204835	0.669457	0.429635	0.785167	0.425208	0.553175	0.951232	1.24374	0.997818	0.648729	0.646281	1.93245	0.564478	0.331582	0.431991	0.223035	0.657607	0.578422	0.822763	0.869521	0.58956	0.425968	0.274819	0.508645	0.361079	0.415993	0.584601	0.682151	0.638767	1.12435	0.507363	0.774855	0.487524	0.512655	0.998086	0.834662	0.662774	1.02707	0.768788	0.809956
28	0.895045	0.487472	0.584122	0.971717	1.12576	0.931805	0.573927	0.756955	0.671944	0.178203	0.658695	0.418167	0.783477	0.49878	0.450679	0.771058	1.18765	0.957961	0.645033	0.927151	1.98918	0.48307	0.57639	0.271709	0.241041	0.886284	0.80552	0.729905	0.723493	0.444952	0.40527	0.328811	0.490771	0.366966	0.518512	0.552924	0.709877	0.653446	1.21203	0.482119	0.819205	0.438508	0.503213	0.906079	0.93728	0.683659	0.921853	0.725792	0.954352
28.5	0.793594	0.502358	0.761914	1.08482	1.16514	0.727704	0.635431	0.742186	0.732531	0.211075	0.748002	0.420511	0.803065	0.50184	0.338956	1.00272	0.967891	0.88703	0.767699	0.970613	2.03331	0.687395	0.575966	0.032226	0.138955	0.85069	0.911541	0.758894	0.761227	0.749016	0.600465	0.366535	0.487224	0.562176	0.463224	0.523752	0.580189	0.633796	1.14728	0.41357	0.793917	0.520934	0.437045	0.932822	0.905817	0.82753	0.872272	0.808923	0.776251
29	0.937958	0.552919	0.721218	1.12536	1.19716	0.792343	0.685158	0.725417	0.692396	0.192191	0.706703	0.385532	0.683293	0.391714	0.519011	0.973267	1.15663	0.851348	0.55066	1.1759	2.08748	0.47304	0.486821	0.06464	0.305202	0.969498	1.01975	0.968656	0.755913	0.778067	0.524066	0.442493	0.558805	0.478255	0.473095	0.61409	0.683334	0.685082	0.997297	0.365484	0.934969	0.562106	0.456637	0.928846	0.908974	0.797713	0.945283	0.711934	0.821916
29.5	0.903235	0.599622	0.764146	0.930497	0.926589	0.846848	0.815896	0.816319	0.772005	0.125233	0.726703	0.431077	0.859788	0.445444	0.478841	0.916921	1.23317	0.986293	0.6028	0.954956	2.00933	0.444302	0.659661	0.246729	0.381862	0.756387	0.955144	0.775626	0.780495	0.588464	0.573951	0.403664	0.366299	0.417864	0.428433	0.555916	0.7102	0.634168	1.32848	0.321105	0.754564	0.492362	0.579554	0.809404	0.692598	0.536498	0.865264	0.922244	0.739215
30	0.996187	0.744615	0.773443	0.95211	1.00259	0.626585	0.674758	0.680705	0.691627	0.202752	0.691724	0.451958	0.796619	0.498656	0.571835	0.767151	1.3777	0.978577	0.740331	0.981571	2.37784	0.630139	0.604103	0.457059	0.294856	0.814081	0.824334	0.79684	0.785809	0.501963	0.641959	0.380298	0.633782	0.400275	0.36657	0.472772	0.794277	0.632726	1.05318	0.376113	0.761506	0.519641	0.646898	0.933689	0.801064	0.609657	0.860782	0.775753	0.864821
30.5	0.919229	0.412501	0.683203	1.08136	1.05283	0.706783	0.592999	0.764463	0.69443	0.163511	0.679867	0.40061	0.703438	0.456751	0.35768	0.659864	1.19377	0.605265	0.628738	0.273784	2.23656	0.566805	0.316344	0.168364	0.138894	0.673747	0.939453	0.999296	0.720303	0.506991	0.626484	0.360837	0.636263	0.470576	0.405917	0.565628	0.598023	0.489501	1.08139	0.297753	0.779168	0.377031	0.600848	1.0784	0.730747	0.681139	1.09641	0.83116	0.698851
31	0.82629	0.460881	0.849482	1.04687	1.00102	0.753511	0.569415	0.667771	0.614603	0.122668	0.667686	0.417986	0.770772	0.531832	0.617154	0.529356	1.12628	0.967132	0.726654	0.931451	2.36702	0.62514	0.295069	0.33875	0.276806	0.753616	0.91656	0.996464	0.682699	0.518349	0.59932	0.285513	0.506872	0.335869	0.383168	0.498598	0.636296	0.51822	1.13417	0.434556	0.822288	0.498143	0.488279	0.970485	0.870127	0.706523	0.926497	0.788302	0.754913
31.5	0.734576	0.581167	0.812831	0.85566	0.953078	0.620558	0.682406	0.681464	0.677718	0.165102	0.655098	0.441297	0.770306	0.422687	0.481128	0.624652	0.858965	0.999378	0.730544	0.757841	2.21218	0.483006	0.40987	0.0758	0.248401	0.651565	0.538584	1.03441	0.677519	0.728266	0.606689	0.362309	0.500266	0.442091	0.477665	0.577957	0.718646	0.755326	1.16898	0.366224	0.834927	0.428632	0.578464	1.16739	0.810713	0.750913	0.995987	0.755254	0.750351
32	0.878861	0.619397	0.83863	0.978697	0.994248	0.623029	0.686568	0.626171	0.626148	0.178684	0.639173	0.428265	0.783612	0.586893	0.393996	0.746148	1.33369	0.834634	0.557493	0.866472	2.15446	0.691662	0.48787	0.144554	0.311449	0.792374	1.04611	0.921989	0.79737	0.475099	0.563761	0.38357	0.495089	0.382791	0.322498	0.564002	0.641719	0.504528	1.13912	0.418879	0.913655	0.578404	0.605564	0.877664	0.878446	0.789013	1.17061	0.762714	0.71744
32.5	0.845022	0.584817	0.727959	0.856354	0.828951	0.836236	0.681132	0.614158	0.750344	0.125497	0.697315	0.372489	0.685861	0.477411	0.471621	0.758551	1.14076	1.16031	0.597306	0.672105	2.53725	0.598343	0.266779	0.314988	0.202424	0.566866	1.09253	0.959934	0.778371	0.515946	0.565926	0.312918	0.563182	0.39029	0.31725	0.519416	0.785965	0.611829	0.991028	0.396694	1.08416	0.525236	0.504395	1.01612	0.793474	0.655937	1.05102	0.750028	0.768059
33	0.899512	0.649991	0.965011	1.06636	0.801809	0.713838	0.681574	0.595314	0.701248	0.182899	0.629729	0.375815	0.676787	0.528487	0.496851	0.674422	1.33866	1.20393	0.397668	0.755579	2.10126	0.542052	0.371524	0.320982	0.286871	0.583739	1.10759	0.845862	0.843214	0.713192	0.468863	0.361474	0.612743	0.42901	0.356548	0.564876	0.6264	0.605728	1.30086	0.431888	0.866568	0.528509	0.828879	1.03266	0.918822	0.676148	1.10186	0.863152	0.721602
33.5	0.785887	0.572614	0.853936	0.746847	0.945376	0.755982	0.52019	0.616511	0.587387	0.074545	0.673847	0.385522	0.670283	0.52731	0.503073	0.677668	1.20702	0.933579	0.438046	0.920103	2.17686	0.657322	0.3856	0.125986	0.181714	0.707641	0.836572	0.835732	0.911507	0.888159	0.566998	0.335232	0.541378	0.398108	0.343776	0.43957	0.555766	0.80498	1.07992	0.410493	0.96537	0.37524	0.637693	0.926892	0.880071	0.521794	1.07641	0.850622	0.561874
34	0.912767	0.53557	0.703199	0.68689	0.85715	0.593127	0.680625	0.656474	0.61944	0.107399	0.590665	0.382498	0.694384	0.522389	0.370333	0.639347	1.1683	0.929169	0.600497	0.478704	2.36759	0.428048	0.337805	0.264443	0.174938	0.456535	0.777286	0.75819	0.77186	0.637612	0.624138	0.346714	0.73959	0.367885	0.435421	0.584268	0.934647	0.743067	1.04474	0.445217	0.887178	0.351547	0.66387	0.984183	0.714506	0.597573	1.11345	0.792474	0.75889
34.5	0.777233	0.587738	0.75271	0.868892	0.741364	0.65764	0.690144	0.676235	0.657815	0.101823	0.610742	0.390594	0.537677	0.379698	0.532094	0.546518	1.06594	0.882965	0.597705	0.561124	2.19036	0.488696	0.298861	0.281029	0.014344	0.397929	0.895545	0.756305	0.619586	0.556356	0.652085	0.409523	0.661063	0.346253	0.518143	0.668326	0.840162	0.749052	1.30157	0.329831	0.973294	0.556791	0.623802	1.23097	0.888484	0.950427	1.15961	0.821041	0.689177
35	0.674958	0.491113	0.644089	0.390474	0.7379	0.680794	0.527176	0.624015	0.607951	0.159096	0.609192	0.370656	0.776898	0.522654	0.361185	0.394864	0.829362	0.774048	0.386697	0.529041	2.01175	0.53907	0.326498	0.23535	0.233627	0.24671	0.797361	0.779404	0.661841	0.482304	0.623542	0.395383	0.629829	0.370603	0.35387	0.568524	0.80186	0.738203	1.20404	0.363529	0.825266	0.402744	0.652553	0.962512	0.540481	0.570277	1.11956	0.791747	0.76774
35.5	0.896331	0.46514	0.608518	0.693124	0.862543	0.532771	0.466424	0.711763	0.655837	0.089548	0.644276	0.366461	0.677695	0.460209	0.391634	0.428261	1.21906	0.59104	0.660587	0.462105	2.34259	0.53783	0.171982	0.448822	0.316248	0.454097	0.906209	0.905491	0.664363	0.565969	0.556488	0.16911	0.637973	0.479203	0.505239	0.658872	0.721539	0.69073	1.18905	0.290501	0.949262	0.401796	0.497092	1.01311	0.863692	0.790746	1.21821	0.70362	0.756453
36	0.87778	0.520667	0.792383	0.724643	0.843683	0.573108	0.644146	0.628768	0.574138	0.173912	0.618636	0.319343	0.653113	0.498014	0.583983	0.349588	1.20129	1.04918	0.521985	0.354739	2.28784	0.317909	0.241157	0.352535	-0.03352	0.506888	1.07214	0.714823	0.852247	0.588685	0.624651	0.261706	0.595498	0.238755	0.397785	0.470876	0.653833	0.641475	0.96832	0.404603	0.815003	0.390067	0.656296	1.13954	0.756002	0.701383	1.13576	0.759135	0.839969
36.5	0.760247	0.308175	0.586721	0.625167	0.853449	0.820018	0.645427	0.744578	0.70856	0.242975	0.629553	0.359725	0.733276	0.440215	0.474621	0.528798	1.17511	0.865482	0.393031	0.14585	2.42989	0.576848	0.240299	0.283319	0.186815	0.463659	0.998739	0.599336	0.540794	0.844034	0.558546	0.375943	0.486688	0.282063	0.498714	0.44951	0.815517	0.683878	0.938945	0.480523	0.728173	0.442218	0.601723	1.0682	0.896993	0.725997	1.12412	0.814721	0.826892
37	0.900444	0.530495	0.909886	0.313575	0.826043	0.852818	0.688488	0.852168	0.678706	0.146546	0.552816	0.350731	0.683788	0.478767	0.375266	0.449195	1.44437	1.25507	0.5837	0.385041	2.07748	0.405032	0.226348	0.30779	0.21472	0.497384	1.15119	0.767616	0.648555	0.637833	0.579706	0.396651	0.580359	0.367811	0.484355	0.523404	0.686323	0.587982	1.22172	0.304944	0.834743	0.45552	0.534354	0.904816	0.708887	0.833316	0.816264	0.672547	0.781953
37.5	0.677059	0.467354	0.812451	0.596163	0.744361	0.789207	0.5637	0.811609	0.658861	0.088814	0.617386	0.33283	0.716415	0.469961	0.40586	0.425035	1.12446	1.0402	0.445001	0.587354	1.73934	0.515889	0.232269	0.064037	0.242492	0.310625	1.4244	0.702566	0.632607	0.60485	0.550233	0.33295	0.474769	0.28543	0.374833	0.609763	0.757401	0.623856	1.02075	0.380474	0.781768	0.45365	0.53833	0.881852	0.776751	0.814046	0.961753	0.635041	0.793496
38	0.933276	0.532712	0.683944	0.568166	0.800852	0.67199	0.603427	0.712804	0.808511	0.153665	0.693569	0.376149	0.679543	0.448718	0.570622	0.457092	1.14392	0.635389	0.364623	0.593933	2.38695	0.608145	0.312003	0.315129	0.251128	0.555591	1.03168	0.683714	0.551158	0.605941	0.632512	0.382868	0.661993	0.27686	0.41177	0.556757	0.622051	0.610325	1.20247	0.320316	0.771929	0.417812	0.480166	0.89314	0.775014	0.644324	0.86528	0.683324	0.826509
38.5	0.793293	0.658348	0.616369	0.676044	0.688454	0.681817	0.696809	0.605694	0.674529	0.143252	0.608469	0.380207	0.634813	0.41301	0.585631	0.343991	1.04066	0.684781	0.261632	0.650915	2.19942	0.522788	0.153735	0.335578	0.214319	0.31804	1.50564	0.712234	0.636062	0.724334	0.567068	0.276046	0.526935	0.463565	0.383104	0.612316	0.721411	0.686111	1.20715	0.475492	0.724566	0.484394	0.524492	0.950667	0.935859	0.812417	0.831578	0.754355	0.765625
39	0.837436	0.538286	0.646207	0.497624	0.731721	0.692854	0.659105	0.658668	0.724228	0.066772	0.547506	0.40842	0.705308	0.353322	0.46061	0.469978	1.33801	0.717046	0.477094	0.366581	2.03976	0.562472	0.247806	0.077711	0.183105	0.271993	0.93099	0.502237	0.713264	0.832459	0.582406	0.362522	0.507451	0.397975	0.386474	0.47348	0.721317	0.514046	1.37868	0.417547	0.790494	0.481762	0.405327	1.07682	0.776152	0.586625	0.791585	0.579954	0.851642
39.5	0.824945	0.755588	0.765503	0.726504	0.722394	0.772382	0.64992	0.7853	0.664743	0.136633	0.641984	0.376911	0.680331	0.474812	0.533667	0.376142	1.30763	0.914996	0.331841	0.84859	2.04605	0.445233	0.05711	0.278216	0.306426	0.396354	1.21047	0.435302	0.581055	0.717998	0.51939	0.295397	0.550148	0.321618	0.438105	0.527196	0.727973	0.496053	1.10778	0.266592	0.699036	0.311114	0.340148	1.03817	0.725873	0.792669	0.786653	0.492667	0.787261
40	0.655745	0.46318	0.634047	0.461751	0.894373	0.702863	0.686806	0.685337	0.682116	0.093746	0.566097	0.417517	0.690745	0.441759	0.446245	0.406727	0.906348	0.727924	0.461128	0.3181	1.84393	0.550581	0.15886	0.416798	0.138002	0.469606	1.23118	0.68678	0.680441	0.725425	0.587968	0.360417	0.529271	0.356933	0.421827	0.507389	0.546321	0.544804	1.21848	0.384771	0.78512	0.430139	0.506125	1.03811	0.693396	0.9339	0.886838	0.683917	0.743588
Dyn1 KO + Dyn1xA S851/857D OEx
Time (sec)	normalized fluoresence changes over the time course
0	0.013526	0.052697	0.041326	-0.00541	0.066602	0.003214	-0.10874	0.027488	-0.01355	-0.2607	-0.15619	0.203461	0.020724	0.069653	0.225767	0.129937	0.311049	-0.06554	0.255213	0.249924	0.091883	0.164238	0.178512	0.101534	0.222119	0.004306	0.10483	0.162445	0.68533	0.007472	0.322162	-0.31914	-0.08446	-0.29747	0.465085	0.238735	0.040787	-0.00065	0.183458	0.171766	0.345501	0.263079	0.215099	-0.27296	0.026704	0.164609	-0.28951	0.081104	0.009755
0.5	0.058004	0.050585	-0.00726	-0.02333	0.071566	-0.07279	-0.27443	0.057257	-0.01282	-0.22356	-0.46556	0.140459	0.079619	-0.02558	0.016245	0.070483	0.010548	-0.13962	0.177972	-0.08718	-0.18247	0.052281	-0.13729	0.106957	0.158193	0.15042	0.021473	-0.01456	0.268104	0.033888	-0.09482	-0.27504	-0.03828	-0.23407	0.327094	-0.11698	-0.11166	-0.2622	0.001729	-0.03276	0.280483	0.127207	0.079634	-0.2098	-0.02371	0.139707	-0.42917	0.077134	-0.10785
1	0.030624	-0.09188	0.018322	-0.02203	0.011448	0.046531	-0.14776	0.027162	-0.12526	-0.25294	-0.20269	0.164325	0.020414	0.037231	0.134004	0.068117	0.171357	-0.16044	0.063381	-0.04384	0.080165	-0.12424	-0.10625	0.120818	0.163633	0.229994	-0.01976	-0.02666	0.416133	-0.02822	0.241706	-0.42487	-0.03788	-0.33015	0.049427	-0.31662	-0.28801	-0.10859	0.162318	-0.19409	-0.16507	-0.07321	-0.06937	-0.23347	0.07941	-0.28167	-0.50906	-0.13647	-0.35622
1.5	0.026653	-0.12485	-0.01725	-0.03223	0.012505	0.038386	-0.12064	0.034536	-0.02388	-0.23249	0.102531	-0.2354	0.086353	0.019131	0.205887	0.066257	0.016473	-0.0908	0.010285	-0.05643	-0.07106	-0.17423	0.071056	0.188007	0.219189	0.270121	0.024156	0.016582	0.218677	-0.04966	-0.07032	-0.31529	-0.44007	-0.57625	0.085571	-0.58834	-0.05855	-0.56455	-0.39489	-0.29313	-0.03798	0.130341	0.195874	0.190699	-0.10413	0.114159	-0.34412	-0.20465	-0.56637
2	0.015175	0.013585	-0.04679	-0.05299	0.018984	-0.04519	-0.18766	-0.03265	-0.07322	-0.18135	0.001565	-0.12384	0.008043	-0.00343	0.12408	0.119568	0.066147	-0.10291	0.015842	0.058117	0.047165	-0.03936	-0.17744	0.003914	0.282487	0.141804	-0.0041	0.144523	-0.07284	-0.18753	-0.00981	-0.25635	0.056493	-0.45791	0.291486	-0.18309	0.106363	0.008506	-0.02774	-0.34499	-0.04503	0.29238	-0.09448	0.013638	0.078414	0.224927	-0.1545	0.014848	-0.18493
2.5	-0.01144	-0.04644	-0.01171	-0.03702	0.03415	0.010879	-0.20707	0.01467	-0.15704	-0.11437	-0.0504	-0.18659	0.018329	0.061983	0.070186	0.212327	0.11809	-0.05757	0.067539	0.175937	-0.08086	-0.06561	-0.17008	-0.04128	0.119378	0.205508	0.005816	-0.04056	0.097422	0.027926	0.417433	-0.5025	0.184693	-0.30576	0.176788	-0.10072	-0.19646	-0.52964	-0.5253	-0.04304	0.123825	0.091366	-0.06806	-0.03008	-0.03507	0.254997	0.086059	0.051552	-0.31964
3	0.013922	-0.13823	-0.01158	0.007074	0.025854	-0.06501	-0.17241	-0.01325	-0.0748	-0.08575	-0.18558	-0.10005	-0.01359	-0.02823	-0.02464	0.069543	0.133644	-0.15203	-0.11114	0.188237	0.00934	0.051136	0.02315	0.244952	-0.00314	0.072772	0.02095	-0.01748	0.218002	0.072749	0.114872	-0.28852	-0.16404	-0.38461	0.259808	-0.13206	-0.08305	0.078615	-0.02774	-0.17939	0.01536	0.149428	-0.128	-0.09652	-0.0563	-0.13432	-0.31165	0.180228	-0.29503
3.5	0.001758	-0.01045	-0.01486	-0.04487	0.023364	-0.01236	-0.15757	0.065645	-0.11658	-0.02391	0.056019	-0.15981	-0.19433	-0.03387	-0.0128	0.063042	0.103552	-0.10506	-0.0173	-0.00863	0.031623	-0.17184	-0.04296	-0.15758	0.132978	0.055657	0.091411	0.179253	-0.18701	-0.0117	0.131501	-0.1119	-0.28414	-0.28902	0.196127	-0.24202	0.039167	0.14254	0.07	-0.15442	0.010521	0.086364	0.003548	-0.13177	-0.27979	-0.03768	-0.14784	-0.16422	-0.0093
4	0	0	0	0	0	0	0	0	0	0	0	0	0	0	0	0	0	0	0	0	0	0	0	0	0	0	0	0	0	0	0	0	0	0	0	0	0	0	0	0	0	0	0	0	0	0	0	0	0
4.5	1	1	1	1	1	1	1	1	1	1	1	1	1	1	1	1	1	1	1	1	1	1	1	1	1	1	1	1	1	1	1	1	1	1	1	1	1	1	1	1	1	1	1	1	1	1	1	1	1
5	0.946841	0.969114	0.964394	0.987629	1.01323	1.09884	0.923121	0.887257	0.852299	1.10654	0.969985	1.06217	0.921688	0.928843	0.904229	1.01107	0.942359	0.94102	0.871314	1.00625	0.90712	0.724326	0.754318	0.516719	0.862733	0.64532	0.928347	0.819851	1.05827	0.755415	0.954297	1.1616	1.2896	1.05251	1.04189	1.41271	1.06676	1.79025	1.47299	0.905519	0.883843	1.13247	1.04024	0.860081	0.815759	1.31239	1.02226	1.12841	1.17639
5.5	0.928244	1.15199	1.03042	0.955918	0.956354	1.05366	0.758843	0.899365	0.727856	1.13659	1.02706	1.30621	0.780011	0.772685	0.699356	0.976954	0.826052	0.888252	0.942938	1.08668	0.939128	0.896894	0.70614	0.657124	0.855722	0.966449	0.791081	0.841362	0.804226	0.907099	0.894126	0.963806	1.4988	0.990741	1.14064	1.34258	1.08818	3.16399	1.73576	0.92228	0.873751	0.935863	0.925123	0.99733	0.830411	1.15541	1.05121	1.34138	1.39132
6	0.834997	1.22381	1.00252	0.949207	0.878477	0.990618	0.636332	0.884327	0.93439	1.21616	0.752397	1.419	0.902538	0.810677	0.657584	0.90043	0.936738	1.04532	0.919716	0.660118	0.85919	0.965319	0.454704	0.771313	1.01684	0.841533	0.700938	0.667039	0.616453	0.829747	0.815493	1.19743	0.966998	1.05544	1.03466	1.14757	1.11078	2.12649	1.58055	0.954899	0.775168	0.937464	0.965732	0.833757	0.755974	0.845473	0.986543	1.14197	1.15958
6.5	0.828803	1.17085	1.06044	0.914002	0.872989	0.984035	0.847308	0.843312	0.732566	1.02704	0.948926	1.3427	0.921171	0.811937	0.747259	0.965095	0.942314	0.693582	0.903555	0.590398	1.16623	0.943861	0.855482	0.474237	0.94748	0.992632	0.678645	0.635895	1.00547	0.801072	1.00946	1.20263	1.13184	0.817137	0.907515	1.16996	0.921372	2.68293	1.10511	0.928886	0.834925	1.01288	0.950794	0.774992	0.723396	0.859378	1.058	1.09336	1.32713
7	0.770248	1.12818	1.04148	0.985934	0.79672	0.913789	0.69353	0.832561	0.713072	1.07159	1.03324	1.26486	1.05057	0.765441	0.691295	0.899515	0.829849	1.03436	0.951013	0.654068	0.997015	0.848569	0.732237	0.539618	0.926554	0.867943	0.597227	0.732466	0.97701	0.684853	0.965921	1.26561	1.58912	0.977568	1.05081	1.18263	1.18003	1.70968	1.55255	0.803996	0.732773	0.932259	0.873027	1.08618	0.880829	1.16348	0.734152	0.967511	1.14189
7.5	0.775735	1.21746	1.02241	0.927329	0.789373	0.999693	0.792717	0.86952	0.736555	1.12732	1.01404	1.49283	0.977467	0.905775	0.777952	1.13902	0.834677	0.981042	0.671789	0.622929	0.964011	1.07269	0.760739	0.64055	0.972589	0.728861	0.513794	0.927177	0.820648	0.711191	1.03487	1.11268	1.20192	0.947008	0.911028	1.0558	1.14378	2.08704	1.73845	1.01131	0.697525	0.900695	0.939688	0.755412	0.813073	1.32651	1.13878	1.21769	1.11819
8	0.793576	1.16686	1.05459	0.91145	0.814743	0.98593	0.816694	0.873636	0.764562	0.915073	1.2084	1.31129	1.02895	0.865824	0.773865	0.936833	1.01179	1.03804	0.749028	0.591091	0.890734	1.07258	0.666402	0.64055	0.963278	0.640218	0.632941	0.875418	0.832773	0.829294	0.944734	1.12866	1.69281	1.09835	1.03275	0.999105	1.33848	2.88415	1.24436	0.784755	0.663749	0.960625	0.991971	1.06283	0.758071	0.988554	1.19602	1.00025	0.924404
8.5	0.77473	1.15727	1.04251	0.803416	0.835931	0.954424	0.865814	0.851529	0.719292	0.991471	1.08043	1.27139	1.04593	0.841437	0.641176	0.958267	0.840438	0.893089	0.781349	0.581275	1.06179	0.891896	1.0558	0.386862	1.08642	0.770462	0.505816	0.895137	0.735178	0.788845	0.966614	1.27331	1.93764	1.11363	1.05401	1.08415	1.05297	2.46994	1.62794	0.893482	0.650602	0.853375	0.783586	0.868229	0.662312	1.40075	1.05523	1.12266	1.12914
9	0.828733	1.20925	1.00233	0.90619	0.77717	0.957462	0.870646	0.816098	0.638139	0.978222	1.23905	1.57542	1.00271	0.88768	0.709668	0.811366	1.08877	0.838822	0.902521	0.532975	0.8974	0.896478	0.387529	0.821629	1.15181	0.565406	0.504249	0.814473	0.765578	0.815563	1.03749	1.25578	1.66264	0.736668	0.853623	1.11519	1.152	2.15585	1.43762	0.766383	0.724037	0.816803	0.989073	0.831877	0.791152	1.02422	1.15236	0.841004	0.668363
9.5	0.745732	1.04293	0.960558	0.806144	0.790503	0.967562	0.910308	0.786584	0.610161	1.00236	1.27695	1.44968	1.07741	0.838608	0.705211	0.936256	0.894184	0.733637	0.821743	0.782803	1.03737	1.03312	0.788438	0.69117	0.98347	0.638744	0.386221	1.0764	0.821402	0.891405	1.03236	0.975547	1.55489	1.11493	1.17243	1.14965	0.935011	2.44158	1.32197	0.694093	0.79137	0.780033	0.836803	0.894077	0.679952	1.0056	1.25969	0.981581	0.802155
10	0.736113	1.12911	0.997282	0.870771	0.790272	0.926395	0.84383	0.807059	0.509426	1.16373	1.30872	1.47162	1.04925	1.0598	0.945752	1.06615	0.871973	0.848719	0.763888	0.542595	1.08576	0.863362	0.56229	0.725519	0.885019	0.669463	0.258947	1.00022	0.444932	0.688478	1.12068	1.65159	1.34125	0.892079	1.00606	1.05714	0.964495	1.99442	1.08497	0.876732	0.671113	0.762746	0.827466	0.922595	0.77501	1.29983	1.39607	1.22639	0.590067
10.5	0.728387	1.02035	1.02287	0.847109	0.75961	0.979415	0.991952	0.894165	0.438325	1.08163	1.29202	1.33258	0.913808	1.05169	0.681373	0.927162	0.845228	0.762971	0.633564	0.556778	0.901687	0.650386	0.648735	0.887614	1.01831	0.721833	0.282656	1.05624	1.16445	0.765679	1.02302	1.45262	1.44696	0.972861	1.09015	0.954342	0.957018	2.28044	1.73625	0.924913	0.731292	0.841896	0.738115	1.0337	0.615982	0.915228	1.31027	0.965332	1.09839
11	0.721717	1.13899	0.950552	0.827542	0.747888	0.924973	0.920483	0.824396	0.478764	1.1097	1.40932	1.45595	0.883672	1.09897	0.600572	1.03049	0.987006	0.784873	0.610424	0.615789	1.08063	0.653924	0.831394	0.529075	0.66447	0.708455	0.297569	0.920233	0.655777	0.713758	1.06735	1.54971	1.52229	0.561438	1.05911	1.24619	0.961713	2.39949	1.55059	0.806641	0.682686	1.01141	0.950608	0.553895	0.720407	1.08364	1.29505	0.880267	0.968046
11.5	0.732782	1.17744	0.902252	0.721231	0.755025	0.951596	1.01444	0.766878	0.518142	1.17059	1.11198	1.54768	0.942721	1.05419	0.726995	1.00568	0.860211	0.828936	0.661115	0.524148	0.967612	0.745884	0.430083	0.628502	0.752669	0.703017	0.235908	1.10531	0.726088	0.688025	1.19522	1.16468	1.42487	0.984889	1.19954	1.05461	1.19382	2.15392	1.33301	1.00926	0.623147	0.872595	0.875552	0.879812	0.678462	1.04552	1.40916	1.03005	0.618265
12	0.715222	1.10717	0.892145	0.815497	0.62814	0.909595	1.07897	0.72444	0.502035	1.1283	1.31921	1.45188	0.687865	1.06652	0.673948	0.991459	0.995857	0.927595	0.564703	0.721016	0.95467	0.938551	0.488694	0.757453	0.696694	0.591929	0.370637	1.00672	0.662175	0.71142	0.812877	1.54547	1.35826	0.6185	1.10758	1.11041	1.15376	1.98463	1.71857	0.770344	0.615783	0.922916	1.03632	0.922595	0.775903	0.851304	1.32171	0.921464	0.71366
12.5	0.711154	1.0046	0.888915	0.701901	0.642228	0.842141	0.944837	0.729686	0.5985	1.16752	1.44022	1.59944	0.631497	1.07365	0.657357	1.20624	0.938214	0.891377	0.55516	0.543388	1.17642	0.890752	0.781615	0.592644	0.756854	0.698029	0.206605	0.768318	0.872263	0.790735	0.861652	1.50598	1.55956	0.84282	1.11843	0.845264	0.941619	2.00224	1.46611	0.895833	0.702263	0.910839	0.971991	0.98042	0.744815	1.28614	1.21753	1.15554	0.913593
13	0.729362	1.15383	0.902185	0.677397	0.597763	0.798631	1.04248	0.658241	0.608279	1.15927	1.35816	1.36194	0.685706	1.12193	0.739829	1.20521	0.82121	0.920934	0.611178	0.437564	1.02856	0.792022	0.480932	0.534797	0.828835	0.556225	0.399568	0.887744	0.495454	0.720627	1.00251	1.32397	1.20251	0.892079	0.9055	1.19725	1.13851	1.97127	1.32342	0.912136	0.690261	0.769019	0.917654	1.02601	0.421084	0.970164	1.1886	0.898052	0.667019
13.5	0.690554	1.21189	0.755173	0.724474	0.604273	0.805271	1.02213	0.723554	0.546128	1.22774	1.42454	1.58157	0.629974	0.953384	0.80327	1.08823	0.945952	0.890614	0.516893	0.504511	1.10896	0.563319	0.611939	0.840615	0.723478	0.566085	0.272218	1.03495	0.546059	0.736852	0.98131	0.994222	1.40422	0.87468	1.05911	1.11489	1.12942	2.33197	1.33497	0.902004	0.526357	0.721769	0.808697	0.628956	0.619673	0.996179	1.21602	0.760801	0.811755
14	0.664308	1.04364	0.78993	0.703425	0.57704	0.79168	1.11942	0.675096	0.487594	1.26061	1.21149	1.3335	0.869202	1.10938	0.79087	1.22996	1.11438	0.969183	0.59703	0.258554	0.745178	0.755153	0.761808	0.727626	0.589244	0.515642	0.410153	0.930989	0.434573	0.594598	0.927977	0.828582	1.23999	0.838099	0.86149	0.65473	1.04168	2.26316	1.22102	0.68248	0.587267	0.664641	0.732894	0.684112	0.461738	1.03003	1.09448	1.03031	0.806355
14.5	0.664974	0.930468	0.814452	0.68096	0.545529	0.78258	1.07067	0.734015	0.576538	1.37647	1.02468	1.34894	0.82601	1.12145	0.789221	1.07618	1.02622	1.05827	0.447624	0.504708	0.917151	0.707353	0.561086	0.952996	0.44277	0.536388	0.259543	1.14273	0.37361	0.43514	0.899824	1.22401	1.59763	0.948634	0.91602	0.945234	0.686628	1.89461	1.55501	0.881434	0.548761	0.625667	0.660818	1.04841	0.515743	1.57275	0.81694	0.965209	0.840553
15	0.694084	1.02666	0.739048	0.767724	0.598782	0.748864	1.13467	0.758657	0.441594	1.3787	1.35814	1.24114	0.74938	1.16814	0.717558	1.05647	0.971653	1.02735	0.394925	0.23931	0.916998	1.08466	0.810116	0.86321	0.467672	0.652006	0.276096	1.12794	0.24495	0.484946	1.09003	1.22863	1.35056	0.545352	0.923248	1.00656	0.957159	2.08639	1.36542	0.844984	0.547398	0.626067	0.78508	0.966631	0.572738	1.04842	0.974585	0.834988	0.961446
15.5	0.658085	1.04632	0.661085	0.713883	0.490882	0.802196	0.92096	0.700634	0.485441	1.29798	1.25077	1.41212	0.617916	1.06218	0.586002	1.08251	1.02108	0.985143	0.346115	0.489534	0.96784	0.765882	0.813731	0.760167	0.613309	0.56087	0.424546	1.09411	0.518441	0.468721	0.759425	0.807396	1.57454	0.97091	1.00968	0.718138	1.00133	1.67936	1.46931	0.678378	0.53245	0.601711	0.519274	0.693676	0.633623	1.1258	1.05474	0.797771	0.800355
16	0.670346	1.02105	0.719258	0.759572	0.551919	0.673282	1.02483	0.659102	0.363446	1.32891	1.14841	1.35171	0.618157	0.966394	0.548177	1.06568	1.0839	0.946394	0.211292	0.360508	1.01984	0.970001	0.668275	0.520334	0.488283	0.554182	0.268042	1.01546	0.186091	0.41944	0.901994	0.970539	1.63327	0.664833	0.827574	0.696962	0.942781	1.87473	1.11617	0.759918	0.602417	0.559127	0.747362	0.774829	0.418398	0.977789	1.059	0.634304	0.582267
16.5	0.664874	1.09744	0.735784	0.788071	0.555652	0.709138	1.03032	0.616538	0.396537	1.47996	1.10209	1.39511	0.515796	0.993609	0.789021	1.07865	0.957854	0.986997	0.42643	0.364474	0.866691	1.12789	0.852003	1.10123	0.339402	0.437542	0.252533	1.06027	0.555911	0.342994	0.961937	1.08282	1.39573	0.622726	0.790691	0.802292	0.847721	1.77232	1.57246	0.676462	0.465757	0.544914	0.684435	0.795838	0.424073	1.19174	0.856688	0.734451	0.270741
17	0.717502	1.02058	0.651051	0.718088	0.463844	0.645103	1.09911	0.633532	0.442725	1.49415	1.3366	1.30935	0.519933	1.10123	0.787785	1.03569	0.885696	1.03524	0.311094	0.355447	0.849081	0.968962	0.793659	0.513407	0.562776	0.557469	0.435878	1.05064	0.287554	0.444419	0.804671	1.21784	1.63975	0.952054	1.15904	0.890027	0.982101	2.15522	1.25688	0.758883	0.67448	0.434397	0.459156	0.779856	0.479075	1.11077	0.734021	0.862104	0.596067
17.5	0.679596	0.937327	0.667214	0.725291	0.489111	0.706697	1.07266	0.55301	0.398615	1.47693	1.29977	1.28205	0.420139	1.03698	0.707469	1.10133	0.986894	1.05921	0.36608	0.423088	1.00199	0.783481	0.689552	0.520036	0.542896	0.479596	0.345586	0.852118	0.527366	0.453323	1.02006	1.0079	1.57535	0.793248	1.08569	0.937189	1.32805	2.08282	1.69401	0.85983	0.40105	0.539308	0.634483	0.947515	0.387007	0.915228	0.882486	0.721282	0.396578
18	0.656621	0.895139	0.667101	0.748005	0.474314	0.658651	0.927882	0.556296	0.399888	1.58945	1.20431	1.27647	0.555578	1.11464	0.779102	1.1158	1.00561	1.0474	0.383966	0.421998	0.799389	1.0705	0.358224	0.720698	0.299435	0.647473	0.327988	0.721262	0.174386	0.362766	0.730825	1.07897	1.47774	1.06779	0.792919	0.956729	1.0986	2.37048	1.50173	0.68308	0.557077	0.547317	0.371582	0.948292	0.505381	0.767214	0.952058	0.749422	0.575224
18.5	0.659504	1.01043	0.705677	0.658824	0.488846	0.689965	0.971954	0.582261	0.417594	1.59242	1.2432	1.20974	0.586442	1.14013	0.774396	1.01548	0.945564	1.08958	0.31891	0.303777	0.891272	0.798581	0.585977	0.796325	0.447061	0.593742	0.228674	0.671521	0.124874	0.393858	0.888319	1.14311	1.69788	0.944733	0.914217	0.646231	1.0185	1.73511	1.55181	0.538936	0.468383	0.373399	0.488001	0.841579	0.506672	1.21057	1.1082	0.879254	0.770957
19	0.643872	1.00529	0.672364	0.655441	0.472607	0.615352	0.947504	0.582965	0.374581	1.49775	1.0446	1.25075	0.480756	1.042	0.757616	0.978269	0.914918	0.912824	0.19609	0.596945	0.869527	0.679442	0.701461	0.826152	0.50272	0.51281	0.18692	0.71611	0.140537	0.34805	0.793166	1.00983	1.4674	1.03121	0.997347	0.79051	0.819845	2.65551	1.47544	0.594029	0.404097	0.361322	0.428346	0.765428	0.399665	1.07647	0.827006	0.721794	0.666263
19.5	0.638487	1.12471	0.668565	0.706429	0.511863	0.666756	1.08531	0.575509	0.41668	1.60023	1.20426	1.1626	0.545628	1.07855	0.653566	1.09333	0.917654	0.996394	0.219073	0.356738	0.624653	0.496771	0.765022	0.891832	0.482946	0.53276	0.118252	0.675554	0.166134	0.20663	0.81026	0.88869	1.37932	0.754236	0.891255	0.549245	0.932218	1.27493	1.44499	0.543497	0.550445	0.405967	0.518437	0.944845	0.330211	1.05673	0.907529	0.785113	0.7801
20	0.663779	0.894697	0.579143	0.707739	0.482702	0.542129	1.03321	0.524362	0.411739	1.52804	1.16138	1.20583	0.530265	1.01161	0.755916	1.07028	0.990914	1.00007	0.327645	0.21154	0.752298	0.860964	0.645391	0.925275	0.602113	0.582068	0.046003	0.39592	0.174639	0.260586	0.892312	0.755208	1.18774	0.802338	0.934415	0.688153	0.911677	2.04757	1.67069	0.870996	0.657436	0.419848	0.307625	0.48089	0.608011	1.40479	0.885757	0.586077	0.665963
20.5	0.685819	0.823621	0.545015	0.683637	0.419036	0.586082	0.981735	0.549284	0.327205	1.64037	1.08136	1.1589	0.547012	1.17202	0.656266	1.12143	1.02384	0.979733	0.148041	0.440044	0.778409	0.635285	0.786299	0.767095	0.451141	0.609273	0.253876	0.636343	0.171857	0.302696	0.902678	1.09168	1.04719	0.755367	0.99852	0.816616	0.895539	2.27686	1.83988	0.618278	0.497521	0.22671	0.42993	0.71451	0.422081	1.3393	0.922627	0.610902	0.732715
21	0.668987	0.993946	0.568015	0.631037	0.400541	0.503316	1.00962	0.514248	0.390426	1.55716	1.00171	1.2438	0.622187	1.1668	0.805368	1.03937	0.893103	0.929333	0.333715	0.446988	0.933079	0.514164	0.526027	0.965949	0.455954	0.397755	0.212793	0.455298	0.064583	0.274395	0.707577	0.946271	0.790616	0.735536	0.707034	0.607437	0.757626	1.92397	1.58619	0.552748	0.569904	0.193742	0.404535	0.687722	0.573631	1.06435	0.74157	0.734717	0.779956
21.5	0.611951	0.812175	0.486321	0.699539	0.474637	0.562756	0.951725	0.499525	0.398335	1.61706	1.2022	1.21174	0.558073	1.12653	0.662501	1.0089	0.965482	0.888136	0.275102	0.436675	0.823739	0.647987	0.513048	0.605603	0.288659	0.324191	0.04548	0.178804	0.25943	0.274172	0.576294	1.12732	1.25416	0.662219	0.95929	0.668612	0.912569	1.85352	1.29469	0.490156	0.589902	0.342636	0.309306	0.490755	0.449781	0.968155	1.00213	0.359167	0.648864
22	0.591103	0.849195	0.427801	0.750853	0.426452	0.488339	0.918374	0.412824	0.398114	1.62405	1.02998	1.28318	0.597825	0.947798	0.729828	0.964063	0.935508	0.991698	0.419888	0.607755	0.732236	0.390337	0.517999	0.927387	0.290752	0.385286	0.09827	0.350212	0.457984	0.261867	0.637605	1.19011	1.14197	0.929297	1.03051	0.658908	0.82028	1.48432	1.66896	0.456515	0.532349	0.211558	0.201282	1.07161	0.434237	1.01301	0.834806	0.587356	0.726415
22.5	0.623839	0.679286	0.518318	0.796774	0.399576	0.525279	0.910256	0.521982	0.280124	1.52768	1.03343	1.10313	0.474487	1.0202	0.70596	1.01275	0.935292	0.95122	0.20266	0.491914	0.953753	0.653301	0.7036	1.09461	0.300378	0.483563	0.133089	0.35626	0.22617	0.128143	0.806613	1.07051	1.24242	0.639631	0.834812	0.42256	0.806934	1.90701	1.29053	0.580805	0.337404	0.11726	0.399867	0.833281	0.365181	1.16504	0.686834	0.631869	0.706016
23	0.586118	0.821994	0.496733	0.749666	0.365797	0.480009	0.891697	0.464472	0.391144	1.58443	1.15562	1.21951	0.501513	1.01293	0.704472	1.00941	0.82248	0.993731	0.254958	0.531785	0.84127	0.687356	0.47076	0.981921	0.31063	0.255385	0.158963	0.451265	0.021809	0.171987	0.686152	1.09131	1.33355	0.621426	0.862128	0.504781	0.890703	1.72598	1.41774	0.449016	0.38516	0.040582	0.355613	0.58492	0.487246	1.10921	0.597504	0.558204	0.674218
23.5	0.567643	0.841856	0.465891	0.676877	0.34363	0.51394	0.874137	0.411911	0.417737	1.47021	0.988111	1.05063	0.549104	0.899999	0.735016	1.03936	0.948687	0.980088	0.274585	0.648118	0.808729	0.687772	0.45109	0.576074	0.486504	0.415892	0.14114	0.322427	0.342877	0.096072	0.707914	0.833405	1.56422	0.652466	0.881688	0.389138	0.794012	1.82612	1.41749	0.315463	0.56854	0.089562	0.282231	0.714046	0.534675	1.18815	0.586563	0.441929	0.676162
24	0.593939	0.782458	0.444576	0.743114	0.320305	0.588176	0.951373	0.453058	0.347218	1.32814	1.07454	1.29433	0.413585	0.894402	0.81711	0.882641	0.962885	0.904286	0.20814	0.774865	0.853215	0.837428	0.623446	0.49864	0.386169	0.444797	0.156053	0.431998	0.136747	0.050712	0.77196	0.953005	1.71995	0.869959	0.900287	0.572366	0.875292	1.97973	1.38432	0.717896	0.553281	-0.04605	0.455138	0.704481	0.319051	1.50771	0.729492	0.503459	0.918549
24.5	0.553967	0.866534	0.437359	0.739242	0.290039	0.522026	0.838372	0.349438	0.30985	1.41766	0.922973	1.0653	0.487066	1.00107	0.685695	0.965728	0.798081	0.934894	0.321818	0.559655	0.841808	0.786813	0.469826	0.942148	0.370267	0.200633	0.167313	0.522517	0.22735	0.086866	0.588146	0.736133	1.45506	0.452698	1.0202	0.439129	0.760126	2.24198	1.62499	0.2802	0.552128	-0.0056	0.164034	0.660295	0.44888	0.895708	0.691616	0.665903	0.659063
25	0.592235	0.751848	0.376643	0.75883	0.27836	0.445175	0.762287	0.405582	0.416285	1.39114	0.942417	1.0498	0.412055	0.818462	0.592879	0.82557	0.90415	0.970284	0.241723	0.585142	0.836908	0.824515	0.444934	0.59114	0.326533	0.186693	-0.00954	0.332734	0.308436	0.186707	0.75658	1.20763	1.64704	0.544701	0.69193	0.32154	1.00661	1.85091	1.62672	0.49809	0.596214	0.052723	0.193447	0.836415	0.354125	1.34176	0.531706	0.306858	0.751302
25.5	0.617803	0.735465	0.476571	0.783818	0.297619	0.521166	0.847459	0.447841	0.30188	1.33626	1.09536	1.11112	0.333814	0.945738	0.697925	0.965417	0.859298	0.991956	0.270907	0.790932	0.645943	0.659654	0.624651	0.839105	0.327998	0.112333	0.089621	0.423705	0.063996	0.108069	0.707231	1.03775	1.43988	0.712298	0.970558	0.676359	1.01938	2.4181	1.49827	0.36335	0.527821	0.111388	0.119504	0.835161	0.421786	0.982938	0.855561	0.477744	0.844009
26	0.556082	0.815584	0.530378	0.770634	0.298282	0.557726	1.0293	0.421718	0.43345	1.33203	1.0097	1.11844	0.420481	0.932687	0.752924	0.94979	0.693153	1.03586	0.315348	0.490328	0.671058	0.728701	0.664123	0.962035	0.271606	0.093402	-0.05861	0.394353	0.078899	0.203682	0.662904	1.12462	1.42225	0.636874	0.968432	0.534766	0.999413	2.10139	1.52112	0.557297	0.55297	0.040646	0.175051	0.753996	0.429151	1.23772	0.575118	0.492581	0.706604
26.5	0.52735	0.71252	0.437954	0.825768	0.298975	0.385601	0.875521	0.382531	0.347297	1.19885	1.22749	1.13426	0.59968	0.827823	0.868743	0.859006	0.795762	0.963133	0.407359	0.621045	0.755974	0.815764	0.994111	1.01868	0.238439	0.134776	-0.04765	0.372842	0.354328	0.080903	0.748721	1.39658	1.43764	0.843314	0.888593	0.775745	1.0185	2.37405	2.41479	0.425354	0.448815	0.012419	0.021936	1.0492	0.311176	0.978237	0.5585	0.684956	1.08924
27	0.526808	0.889836	0.415326	0.819568	0.249645	0.419495	0.833338	0.438001	0.403519	1.30691	0.906747	1.00597	0.578145	0.934923	0.842352	0.730155	0.826966	0.997973	0.393151	0.469105	0.755821	0.913871	0.53285	1.11871	0.264491	0.145318	-0.08202	0.621554	0.031659	0.1698	0.854477	1.19358	1.68855	0.931573	1.00659	0.688594	1.00704	2.49799	1.82858	0.655304	0.511097	0.002274	0.195127	0.816208	0.467421	1.14486	0.800584	0.590559	0.881651
27.5	0.543562	0.739839	0.465742	0.85383	0.249015	0.436656	0.699966	0.391741	0.401494	1.14321	1.10772	0.754878	0.442242	0.944363	0.823497	0.788868	0.923172	1.15642	0.306623	0.569472	0.620138	1.00406	0.491636	0.482673	0.322348	0.097142	-0.03616	0.574276	0.182218	0.075769	0.794306	1.27562	1.64037	0.797631	0.873183	0.358556	0.938826	2.75922	1.85291	0.37012	0.528141	0.062936	-0.07385	1.0774	0.342567	1.07401	0.675008	0.505628	0.724459
28	0.537889	0.756521	0.426868	0.821581	0.282046	0.438803	0.767879	0.399879	0.381178	1.15072	0.889366	0.833239	0.514536	0.929192	0.852165	0.632519	0.93743	1.05366	0.381111	0.643755	0.663479	0.907102	0.475715	0.756552	0.247961	0.172184	-0.02289	0.417879	0.134137	0.213196	0.590544	1.09342	1.69402	0.689047	1.03614	0.412856	0.790643	2.62127	2.00271	0.590949	0.359287	0.05079	0.173086	0.876214	0.272921	1.22245	0.645315	0.402022	0.802455
28.5	0.508616	0.787311	0.427385	0.863759	0.217201	0.428772	0.727003	0.400243	0.361094	1.16117	1.10068	0.729242	0.461675	1.04524	1.00648	0.74816	0.739582	1.20213	0.446945	0.797479	0.596094	0.870544	0.475178	0.908705	0.208517	0.022669	-0.0671	0.46695	0.333278	0.119467	0.888547	1.02696	1.47673	0.860206	1.02403	0.647866	1.16843	2.25959	1.89342	0.469139	0.617256	-0.00727	0.120527	0.775469	0.393384	1.06055	0.852914	0.609868	0.761501
29	0.486432	0.728509	0.420306	0.851047	0.248088	0.487608	0.639628	0.376815	0.344604	1.13139	0.832395	0.725148	0.476544	0.92589	0.774887	0.747953	0.867369	1.16767	0.424008	0.561735	0.767609	1.0025	0.784557	0.685447	0.154844	0.004533	-0.00902	0.375757	0.210256	0.163312	0.90245	1.35305	1.52027	0.66629	1.0235	0.590272	1.03038	2.60074	1.70752	0.593159	0.758646	-0.14248	0.014004	0.945785	0.529589	0.858265	0.854303	0.49386	0.934004
29.5	0.492899	0.828426	0.419049	0.887202	0.207508	0.482036	0.709346	0.40711	0.435968	1.1204	0.854795	0.590785	0.438805	0.969411	0.873165	0.628909	0.717682	1.06678	0.341407	0.648022	0.687977	0.784525	0.490702	0.507679	0.189057	0.070506	0.081122	0.271568	0.022398	0.112068	0.71931	1.25944	1.59539	0.866877	1.07144	0.720836	1.06617	2.71455	1.91477	0.49588	0.554443	-0.0002	0.081502	1.12301	0.468513	1.46534	0.952058	0.581483	0.895906
30	0.503572	0.817889	0.418241	0.835782	0.209626	0.384572	0.683909	0.372951	0.321014	1.09184	0.674967	0.576362	0.484445	0.889253	0.91588	0.646903	0.965526	1.10832	0.399077	0.502925	0.76225	0.954068	0.249568	0.621271	0.226931	0.184084	0.023487	0.513558	0.108202	0.167686	0.867459	1.22092	1.71165	0.749672	0.895082	0.9245	1.30708	2.34927	2.18959	0.566559	0.683528	-0.03857	0.111004	0.973049	0.404743	1.2229	0.870408	0.492704	0.709304
30.5	0.473992	0.745025	0.359011	0.801588	0.161658	0.307723	0.810326	0.404283	0.389969	1.12199	0.589755	0.537177	0.314767	0.99423	0.854568	0.665421	0.827973	1.03501	0.420291	0.595258	0.732162	1.0427	0.576745	0.868932	0.074598	0.147698	0.044957	0.475017	0.118051	0.234024	0.972759	1.08707	1.47633	0.98749	1.00394	0.881826	1.04974	2.81339	2.52629	0.501616	0.525927	-0.08956	0.041259	0.972422	0.497314	1.03633	1.11776	0.654892	0.95949
31	0.493464	0.679156	0.381341	0.846884	0.149163	0.426087	0.685821	0.301087	0.38853	1.0874	0.563812	0.530456	0.466856	0.880439	0.926082	0.661137	0.704668	1.05408	0.454591	0.460971	0.587519	1.07258	0.491505	0.61012	0.120004	0.07844	-0.04071	0.251849	0.187856	0.218247	1.09038	0.95359	1.63065	0.979363	1.07474	1.19815	1.2974	2.35545	2.03069	0.601975	0.450178	-0.10224	0.091025	1.09245	0.26943	1.42318	0.993085	0.403045	0.727759
31.5	0.496492	0.639279	0.326691	0.803843	0.171736	0.532248	0.551165	0.286878	0.469583	1.11029	0.566291	0.443025	0.358539	0.791655	0.947825	0.624509	0.89738	1.0356	0.405637	0.384111	0.938747	1.01291	0.536465	0.596862	0.100859	0.037521	-0.06367	0.462468	0.171102	0.118561	0.923418	1.17663	1.75175	0.821194	1.02722	0.631012	1.15684	2.48333	2.36297	0.56362	0.697626	-0.02749	-0.01952	0.941398	0.264544	1.3088	1.15563	0.551286	0.850296
32	0.448571	0.67195	0.367313	0.819258	0.129249	0.381993	0.584426	0.363579	0.399102	1.01913	0.818988	0.512031	0.297603	0.877662	1.07523	0.668503	0.841232	1.02609	0.460318	0.274124	0.98086	0.820451	0.578482	0.368484	0.035572	0.032872	0.015582	0.580998	0.218424	0.057508	0.56467	1.36075	1.78778	1.12078	1.06283	0.612653	1.13294	2.40471	2.24876	0.680576	0.648818	-0.0365	0.205763	1.13084	0.209151	1.22471	0.746734	0.635072	0.870707
32.5	0.419356	0.712272	0.3578	0.776247	0.17817	0.306699	0.510523	0.32111	0.378931	1.02997	0.483314	0.560285	0.221176	0.930115	0.943042	0.562592	0.8974	1.13807	0.456648	0.484178	0.892343	0.992709	0.257194	0.394696	0.1561	0.094989	-0.09044	0.429531	0.074184	0.19206	0.756471	1.5029	1.72583	0.93563	1.03254	0.679499	1.22858	2.62649	1.99263	0.513958	0.521307	-0.10584	0.116516	0.986048	0.486943	1.6147	0.779446	0.547971	0.856752
33	0.485588	0.5973	0.400571	0.806777	0.168551	0.436967	0.614452	0.3421	0.330462	1.04599	0.728369	0.64615	0.251996	0.835702	0.818564	0.590828	0.834894	1.07191	0.590653	0.22493	0.753294	1.08102	0.535797	0.563419	0.12283	0.103604	-0.0475	0.607887	0.194847	0.173799	0.854933	1.66063	1.62498	0.829972	0.967156	0.672038	1.13161	2.69859	2.2834	0.537914	0.56339	-0.08122	0.016335	0.779066	0.352332	1.30184	1.07725	0.510233	0.736159
33.5	0.445032	0.601101	0.384614	0.812066	0.169925	0.278317	0.398656	0.345932	0.37371	0.993921	0.485698	0.403239	0.214901	0.986675	1.0399	0.625529	0.802482	1.08975	0.524358	0.372704	0.990891	0.793894	0.558143	0.647178	0.254552	0.107458	0.019758	0.580328	0.115865	0.100524	0.906552	1.22727	1.8532	0.969935	1.10875	0.676514	1.3508	2.72074	1.70383	0.677344	0.65428	-0.17458	-0.00533	1.11094	0.303404	1.00673	1.07423	0.663467	0.71246
34	0.434065	0.787007	0.400363	0.779714	0.156804	0.365529	0.561836	0.331681	0.532761	0.949355	0.540866	0.396632	0.247801	0.995724	1.16738	0.522754	0.68088	1.08023	0.438522	0.403351	0.907737	0.95188	0.573396	0.441092	0.26742	0.01791	0.076498	0.470761	0.268272	0.101805	0.762962	1.22575	1.90646	1.09005	1.02041	0.957028	1.11019	2.23804	2.21391	0.493976	0.639551	-0.07208	0.101384	1.06236	0.415201	1.57164	1.24635	0.574832	1.00794
34.5	0.38396	0.706218	0.415796	0.777647	0.204131	0.358067	0.487681	0.317461	0.488257	0.87582	0.551819	0.298379	0.395977	0.916851	1.08334	0.510167	0.687772	1.1473	0.48717	0.437468	0.70161	0.88898	0.348725	0.391379	0.262713	0.055089	-0.00082	0.518261	0.176575	0.073051	0.836353	1.59555	1.51581	0.802013	0.89083	0.678603	1.20453	2.81109	2.17584	0.731707	0.640401	-0.13527	-0.07469	0.887647	0.391989	1.47296	1.22408	0.661543	0.770213
35	0.360072	0.641127	0.307716	0.743335	0.126445	0.366827	0.508426	0.287878	0.44866	0.89317	0.414054	0.342725	0.323004	0.844822	1.18737	0.544121	0.541828	1.07398	0.380219	0.567588	0.899235	0.646637	0.158439	0.428741	0.122202	0.150986	-0.07546	0.517365	0.09835	0.086261	1.02667	1.24558	2.02088	0.95433	1.15733	0.905998	1.2726	2.83622	2.40914	0.32677	0.642085	0.136417	0.093078	0.897374	0.42059	1.50526	1.20772	0.579948	0.797655
35.5	0.426383	0.777881	0.390313	0.720573	0.169999	0.333398	0.504984	0.282327	0.482404	0.820845	0.441034	0.320994	0.416846	0.909691	1.30374	0.44513	0.697326	1.06424	0.511644	0.292667	1.00865	0.581856	0.446807	0.501957	0.20475	0.099298	-0.11199	0.400401	-0.11544	0.170102	0.777658	1.37213	1.81877	0.849322	1.0556	0.823635	1.17636	2.61052	2.07269	0.698349	0.692054	-0.11712	-0.01653	1.00282	0.204169	1.02354	1.27957	0.708112	0.786856
36	0.39291	0.51604	0.346791	0.74026	0.170826	0.347301	0.35277	0.278353	0.479111	0.703223	0.433709	0.230041	0.382805	0.920603	1.27979	0.423785	0.651427	1.07109	0.422489	0.422591	0.744719	0.583316	0.645526	0.532387	0.148254	0.255951	-0.00328	0.222271	0.176828	0.105351	0.985067	1.56029	1.89168	1.04226	0.953872	0.839451	1.13733	2.61898	1.89957	0.567875	0.533612	-0.05979	0.1842	1.06535	0.414006	0.92262	0.754031	0.584041	0.814454
36.5	0.411822	0.735461	0.381645	0.725493	0.167162	0.370879	0.442227	0.332449	0.419348	0.91543	0.65576	0.237227	0.417707	1.03164	1.12209	0.374261	0.706878	1.13019	0.379897	0.596745	0.618836	0.749528	0.442394	0.506474	0.083178	0.157561	-0.04175	0.209053	-0.22625	0.092448	0.744728	1.59458	1.97066	0.587446	1.00883	0.835571	1.21201	2.11574	2.35485	0.653976	0.763485	-0.02976	-0.05154	0.728298	0.165899	1.18971	0.905133	0.488365	0.703161
37	0.401953	0.661964	0.359274	0.684437	0.172098	0.306556	0.480791	0.263451	0.435293	0.72322	0.467635	0.192355	0.300454	0.87619	1.04556	0.397637	0.798364	1.1176	0.488001	0.811462	0.924425	0.490523	0.262145	0.373604	0.141767	0.138969	-0.08328	0.40242	0.100455	0.031092	0.744163	1.64157	1.73108	0.788853	1.05815	0.889585	1.016	2.76314	1.87597	0.700711	0.832611	-0.04551	0.011383	0.952529	0.196198	1.29176	1.28762	0.733305	0.679162
37.5	0.37966	0.762244	0.402691	0.641221	0.145765	0.342104	0.424544	0.286344	0.490407	0.777419	0.606303	0.102424	0.285863	1.01019	1.06705	0.422842	0.716176	1.09209	0.58941	0.342358	0.903292	0.619243	0.265358	0.295871	0.040385	0.194853	-0.05115	0.230338	0.031242	0.146555	0.918969	1.52909	1.47145	0.650529	0.889231	0.739934	1.24092	2.59649	2.15006	0.686594	0.584431	0.037709	0.109047	0.820432	0.288163	1.2635	1.17942	0.394092	0.666107
38	0.356529	0.7318	0.40588	0.667489	0.173755	0.289292	0.40227	0.246581	0.399438	0.813978	0.437193	0.12644	0.232793	0.924016	1.04078	0.359822	0.653195	1.08563	0.386917	0.524248	0.824272	0.793999	0.398634	0.614338	0.063193	0.208117	0.032881	0.43782	0.028628	0.285112	0.959995	1.67875	1.7888	1.0387	0.742956	0.63205	1.44691	2.53256	2.56605	0.539665	0.635343	-0.05025	-0.08356	0.920401	0.076421	1.58441	1.19188	0.661543	0.554513
38.5	0.3806	0.802573	0.358478	0.650829	0.195876	0.241234	0.432524	0.226122	0.423518	0.826095	0.468998	0.07413	0.177585	1.129	1.01114	0.413539	0.74423	1.01879	0.479277	0.513735	0.875039	0.714224	0.332799	0.449529	0.126806	0.154047	-0.1105	0.310331	0.441312	0.163233	1.16433	1.849	1.90971	1.18563	1.03933	0.969406	1.03374	2.92003	2.22642	0.584484	0.54276	0.095969	0.096163	0.826073	0.36778	1.3402	1.54063	0.619722	0.839653
39	0.385395	0.640175	0.27855	0.662536	0.168503	0.308552	0.377271	0.245322	0.505931	0.832129	0.581595	0.100387	0.132133	1.03731	1.01383	0.302512	0.746207	1.21042	0.639715	0.445501	0.801456	1.09498	0.610332	0.612834	0.187696	-0.04228	-0.12429	0.266412	0.194932	0.222022	0.932079	1.40102	2.06928	0.818437	0.967479	0.911967	1.19939	2.06291	1.59701	0.950044	0.671113	0.004004	-0.13305	0.714196	0.353926	1.54945	1.32877	0.638786	0.526315
39.5	0.374227	0.749506	0.318688	0.635381	0.199305	0.341761	0.372298	0.319818	0.552306	0.755196	0.39946	0.089404	0.216438	0.925208	0.880621	0.31175	0.746064	1.19162	0.574366	0.663196	0.784839	0.981458	0.357556	0.462184	0.112576	-0.12322	-0.07359	0.275823	0.296987	0.080752	0.883304	1.5104	1.62092	0.916787	1.08877	0.891376	1.29564	1.92788	1.86075	0.581252	0.572219	0.040913	0.064039	0.647133	0.323739	1.34154	1.01548	0.630211	0.806799
40	0.350442	0.690099	0.331683	0.623946	0.170255	0.420481	0.356996	0.308129	0.506557	0.811248	0.386463	-0.02965	0.258011	0.950425	0.980489	0.353301	0.761401	1.20607	0.550658	0.522762	0.878177	0.909912	0.412687	0.307924	0.241474	0.017571	0.047195	0.355364	-0.0245	0.17546	0.972531	1.688	2.23576	0.988947	1.10929	1.11445	1.08173	2.85514	2.37796	0.720541	0.61399	0.117527	0.180742	0.929176	0.360701	1.02399	1.41243	0.951262	0.806799
[truncated: 46 more columns]

## Sheet: Figure 6C
wild type
Time (sec)	normalized fluoresence changes over the time course
0	-0.02555	0.057949	0.163143	-0.01565	0.05606	0.241651	-0.04358	0.178592	0.071473	-0.02467	0.013287	0.158688	0.217381	0.222213	0.184873	0.132903	0.214689	0.031613	0.186733	-0.04742	-0.04747	-0.00837	0.052683	0.159123	0.042801	0.041247	0.067895	-0.00185	0.103577	0.009467	0.11801	0.104115	0.050636	0.114789	0.044922	0.04591	0.019161	0.102437	-0.11336	0.095193	0.256169	0.100561	0.14249	0.054216	0.188805	0.341512	0.058982	0.061539	0.181662
0.5	0.084029	0.110442	0.05725	0.111402	0.04069	0.082603	-0.04442	0.206238	-0.07756	0.076531	0.065038	0.011248	0.213265	-0.0098	-0.08122	-0.07824	0.097051	0.14862	0.285139	0.03431	-0.02402	-0.02989	0.046597	0.013983	0.001639	0.028348	0.039721	-0.03063	0.082897	0.037084	0.120728	-0.02751	0.001534	0.113729	0.04314	0.03297	-0.21741	-0.09173	0.018448	0.057764	0.1167	0.17068	-0.17175	0.056634	0.005112	0.12896	0.086691	0.017973	0.18043
1	0.035271	0.022229	0.106911	0.160987	0.100621	0.176756	-0.02786	0.106243	-0.03735	0.037647	0.231691	-0.02938	0.136483	-0.00014	-0.18643	-0.02977	0.089849	0.209087	0.079024	-0.23501	-0.03873	-0.03525	0.047465	0.045567	0.046406	0.021391	0.033625	-0.04052	0.062778	0.004389	-0.00913	0.042415	-0.06404	0.107591	0.024495	0.035834	-0.06359	0.045077	-0.04886	0.033391	0.045779	0.012538	-0.15845	-0.1035	0.004591	0.196767	0.112041	0.036953	0.08277
1.5	0.021912	0.085153	-0.03192	-0.03295	0.124755	0.1037	-0.01178	0.177109	0.047878	0.000465	0.081041	-0.0617	0.174176	0.006828	-0.3863	0.031041	0.032041	0.23796	-0.09152	-0.1608	-0.04047	0.026375	0.045951	0.050434	-0.00533	0.013933	0.09468	-0.02434	0.077905	0.035685	0.021521	-0.01277	0.026628	0.087388	0.039976	0.039702	-0.15535	0.101199	-0.06781	0.055643	0.108784	-0.06382	-0.10949	-0.06622	0.026138	-0.07429	0.057617	0.018997	0.09545
2	0.070344	0.056739	0.135167	0.093698	0.195245	0.119664	0.013905	0.084378	-0.04044	-0.20674	0.133912	-0.0506	0.059617	0.07665	0.029007	0.038998	0.009502	0.287173	0.18204	-0.06283	-0.05411	0.000156	0.032319	0.046502	0.014957	-0.10137	0.040922	-0.01184	0.061395	-0.03469	-0.02141	0.011582	-0.03474	0.082718	0.00286	0.019222	-0.02246	0.004226	-0.08807	-0.04472	0.072812	-0.00487	-0.10437	-0.03739	0.085697	0.081588	0.046507	0.016354	0.039141
2.5	0.00046	0.027722	0.157789	0.075526	0.173879	0.064004	-0.06899	0.040665	0.048572	-0.03625	0.09171	-0.118	0.064991	0.146356	-0.06629	-0.01703	0.0925	0.142337	-0.08637	-0.05558	0.001072	0.020068	0.028763	0.102064	0.044454	-0.19758	0.048022	-0.00425	0.045811	0.026769	0.027302	-0.01911	-0.04954	0.048382	0.014375	-0.0273	-0.00023	0.020087	-0.06439	0.082287	0.007701	0.117644	-0.07974	-0.15812	0.16551	-0.11009	0.055264	-0.01395	0.048673
3	0.009984	0.022502	0.019618	-0.06334	0.090851	0.011446	-0.01452	0.047307	-0.25908	-0.1821	0.132931	-0.03499	0.12007	0.142004	-0.06383	-0.06245	-0.08836	0.220805	0.057519	-0.0213	-0.04182	0.000435	0.025486	0.028451	0.00403	-0.15234	0.045742	-0.02784	0.053861	0.010648	0.01224	-0.01888	-0.09402	0.079598	0.063396	-0.03808	-0.03963	0.004872	-0.01742	0.059859	-0.00879	0.051174	-0.07632	0.014246	0.069422	-0.23154	0.042713	-0.00194	0.051592
3.5	-0.03976	-0.02834	-0.10497	-0.13409	0.091978	0.080402	0.039491	0.036811	-0.06485	-0.11091	0.120194	-0.16015	0.02193	0.021569	-0.0977	-0.02171	0.003406	0.118951	0.075062	0.04533	-0.02216	-0.00362	0.030713	0.019317	0.021632	-0.09115	0.034285	-0.02318	0.034859	-0.00247	-0.06609	-0.0069	-0.09831	0.05668	-0.01288	-0.01765	-0.26767	-0.0767	0.055007	-0.00187	0.021465	0.041559	-0.0325	-0.1394	0.07917	-0.00288	0.067709	-0.02453	0.071704
4	0	0	0	0	0	0	0	0	0	0	0	0	0	0	0	0	0	0	0	0	0	0	0	0	0	0	0	0	0	0	0	0	0	0	0	0	0	0	0	0	0	0	0	0	0	0	0	0	0
4.5	1	1	1	1	1	1	1	1	1	1	1	1	1	1	1	1	1	1	1	1	1	1	1	1	1	1	1	1	1	1	1	1	1	1	1	1	1	1	1	1	1	1	1	1	1	1	1	1	1
5	0.989041	0.823801	0.855809	1.03271	0.844362	0.973492	0.694453	1.01174	0.85167	1.18111	0.734063	0.970054	0.834699	0.793629	0.964355	0.751256	0.882771	0.815152	0.833753	0.842117	0.915964	0.834841	0.942558	1.12686	0.927677	0.874716	0.924275	0.930806	0.875723	0.850662	0.931023	0.845234	0.959207	0.901508	0.930279	0.860619	1.01442	0.908334	0.955457	0.992363	0.913607	0.952386	0.944672	1.05807	0.805715	1.04757	0.970156	0.963521	1.01721
5.5	0.947905	0.889723	0.843361	1.19382	0.89075	0.870631	0.980771	0.994346	0.557469	0.832731	1.05768	0.778131	0.829498	0.743852	0.749094	0.721175	0.85643	0.96019	0.91946	0.698856	0.945877	0.756804	0.9726	1.03962	0.855832	0.907688	0.901024	0.840194	0.781675	0.884664	0.918941	0.778289	0.975696	0.804201	0.871452	0.760126	0.929007	0.706161	0.847596	0.75602	0.904081	0.991925	0.814598	0.897308	0.875724	0.857158	0.987455	0.9378	0.977248
6	0.985282	0.843494	0.962161	0.85554	0.854917	0.893218	0.857704	0.969486	0.588403	1.06551	0.61096	0.592965	0.692386	0.751383	0.843697	0.830113	0.646121	0.856348	0.779196	0.988795	0.843542	0.773012	0.913984	0.969016	0.849128	0.946464	0.852376	0.886449	0.749307	0.700874	0.769029	0.786308	0.966866	0.723266	0.863726	0.787992	0.861747	0.748542	0.883943	0.881752	0.638445	0.931964	0.792221	0.856359	0.876956	0.904993	0.959988	0.905054	0.910047
6.5	0.902407	1.01026	0.836444	1.08987	0.827327	0.819245	0.797215	0.970622	0.612132	0.971115	0.897919	0.810496	0.71693	0.651639	0.558202	0.694712	0.713201	0.782918	0.783169	0.979547	0.784856	0.7331	0.884028	1.068	0.826658	0.891183	0.836997	0.866055	0.714263	0.848485	0.776371	0.686715	0.901881	0.802192	0.79626	0.750811	0.822182	0.727763	0.772896	0.99106	0.776492	0.932502	0.69616	0.974039	0.79452	1.04038	0.916491	0.87442	0.908094
7	0.821629	0.861082	0.774605	0.806725	0.781985	0.776553	0.769369	0.935998	0.400908	0.936204	0.704696	0.801789	0.747049	0.754491	0.754929	0.747741	0.682641	0.589167	0.817243	0.733378	0.835863	0.799343	0.937285	1.11445	0.862694	0.815035	0.908742	0.823553	0.71765	0.788645	0.816216	0.743749	0.967777	0.671798	0.820884	0.738486	0.889069	0.797423	0.671209	0.829023	0.632446	0.968728	0.730097	0.87106	0.747008	0.900703	0.879303	0.857783	0.88428
7.5	0.93479	0.840366	0.906175	0.828249	0.782624	0.813543	0.804158	0.853213	0.7476	1.04868	0.611839	0.542196	0.669278	0.465484	0.765342	0.804527	0.652203	0.605101	0.876802	0.784647	0.806211	0.780559	0.852343	1.03673	0.804537	0.780588	0.90572	0.786156	0.706287	0.629753	0.821099	0.669471	0.912987	0.694273	0.776058	0.691037	0.999213	0.69086	0.709721	0.93557	0.693319	0.920982	0.698116	0.576588	0.778922	0.839241	0.803826	0.80913	0.797142
8	0.898483	0.807741	0.995221	0.851439	0.801727	0.866508	0.842781	0.889695	0.603938	0.954601	0.768154	0.769789	0.717666	0.694467	0.672199	0.704758	0.602063	0.773488	0.883093	0.790919	0.77927	0.751773	0.87487	1.01164	0.722369	0.788301	0.926233	0.68819	0.732702	0.676454	0.78195	0.698645	0.888871	0.673375	0.659604	0.739156	0.850447	0.814332	0.829565	0.65032	0.532014	0.893607	0.644278	0.578544	0.861107	0.642933	0.785564	0.751785	0.727508
8.5	0.834616	0.766687	0.664371	0.678123	0.750646	0.877303	0.695818	0.815923	0.376732	0.995103	0.726849	0.623321	0.637317	0.638352	0.385008	0.532257	0.557048	0.389449	1.04807	0.867685	0.690943	0.65272	0.825508	1.11385	0.754353	0.77441	0.937966	0.767844	0.692982	0.698704	0.804986	0.70466	0.898861	0.777507	0.82118	0.729624	0.70218	0.846712	0.813577	0.745354	0.615187	0.688036	0.556202	0.608064	0.812228	0.813544	0.725058	0.684694	0.697568
9	0.821386	0.737216	0.801171	0.777753	0.710844	0.876471	0.812887	0.842874	0.470097	0.938662	0.817168	0.175524	0.487902	0.656204	0.740656	0.679356	0.490793	0.418775	1.01532	0.65542	0.729791	0.734655	0.817573	0.833421	0.785097	0.804317	0.835923	0.751555	0.702473	0.732881	0.646496	0.646542	0.780613	0.657595	0.720475	0.701303	0.785251	0.724222	0.731288	0.849384	0.513673	0.842539	0.610149	0.638967	0.840153	0.818311	0.657657	0.623678	0.663385
9.5	0.793048	0.772991	0.74913	0.538098	0.651052	0.866888	0.753374	0.935124	0.513847	0.834041	0.475563	0.211234	0.428391	0.663464	0.468509	0.66133	0.37281	0.592043	0.757138	0.57672	0.764226	0.735235	0.791341	0.688116	0.726313	0.677737	0.87733	0.696201	0.665201	0.603464	0.659291	0.581746	0.777815	0.699004	0.729057	0.628745	0.639294	0.600223	0.63839	0.71278	0.482089	0.698433	0.557686	0.643217	0.788084	0.642364	0.636189	0.573718	0.6253
10	0.701197	0.600108	0.848582	0.589287	0.585597	0.782025	0.664289	0.835695	0.655234	0.890256	0.525613	0.297726	0.594109	0.661426	0.495965	0.481368	0.353191	0.388371	0.709393	0.817328	0.674148	0.709334	0.816655	0.66554	0.71808	0.775787	0.796974	0.668075	0.600089	0.569597	0.728547	0.561315	0.698156	0.653635	0.684846	0.636985	0.621803	0.645527	0.62704	0.684079	0.519887	0.721523	0.548772	0.578027	0.741315	0.684113	0.57073	0.512965	0.50743
10.5	0.740417	0.781055	0.653315	0.706235	0.622646	0.805444	0.770182	0.853859	0.539279	0.779702	0.728501	0.573952	0.555495	0.520147	0.307461	0.561541	0.521977	0.616147	0.786092	0.58813	0.647455	0.627606	0.813411	0.845908	0.705947	0.73592	0.940238	0.558276	0.657627	0.501839	0.705271	0.537896	0.756879	0.653491	0.67076	0.671026	0.750533	0.759566	0.513634	0.648862	0.590006	0.599146	0.690521	0.592098	0.704378	0.689549	0.515352	0.472791	0.450476
11	0.594252	0.617652	0.77692	0.557756	0.563313	0.755159	0.734034	0.731678	0.220354	0.808027	0.387971	0.604408	0.467291	0.55422	0.606779	0.459939	0.437883	0.558628	0.729742	0.672842	0.59382	0.583992	0.756419	0.838428	0.653043	0.763801	0.746951	0.598383	0.664163	0.475036	0.583815	0.616657	0.695439	0.587011	0.549301	0.618247	0.604041	0.548794	0.694445	0.691011	0.566344	0.657876	0.627462	0.600081	0.650063	0.815314	0.453159	0.431593	0.411636
11.5	0.707971	0.550477	0.676079	0.536728	0.574048	0.769516	0.789303	0.684349	0.334339	0.818426	0.597706	0.508168	0.446673	0.561949	0.538549	0.485236	0.433009	0.409055	1.00651	0.448647	0.536249	0.538396	0.759021	0.848574	0.644312	0.742515	0.790314	0.484039	0.659562	0.466511	0.742085	0.466709	0.769076	0.613077	0.563288	0.558072	0.504575	0.592259	0.603412	0.690615	0.509311	0.638866	0.491463	0.479928	0.655491	0.638034	0.382355	0.374032	0.393445
12	0.649854	0.55429	0.700304	0.566301	0.615472	0.824174	0.710283	0.65406	0.272702	0.828416	0.530437	0.472544	0.497602	0.647304	0.591663	0.254914	0.277006	0.412521	0.863846	0.625907	0.587623	0.564397	0.698312	0.761525	0.657292	0.548798	0.735018	0.559197	0.661367	0.563959	0.671025	0.52223	0.659921	0.55724	0.555047	0.465207	0.71064	0.578751	0.671811	0.621725	0.542251	0.60364	0.499255	0.653786	0.666633	0.613061	0.36117	0.338624	0.331833
12.5	0.668942	0.653372	0.608048	0.53847	0.604012	0.771042	0.597898	0.628726	0.348228	0.723299	0.629735	0.540021	0.344158	0.534779	0.394645	0.388473	0.467839	0.311578	0.84038	0.452654	0.606085	0.500626	0.711412	0.790366	0.595029	0.624069	0.746541	0.478638	0.579144	0.456983	0.516473	0.511758	0.555567	0.535982	0.560927	0.502097	0.471413	0.486309	0.65118	0.592446	0.42372	0.410174	0.385197	0.369191	0.588144	0.578336	0.326188	0.313974	0.299455
13	0.529013	0.532099	0.540272	0.289586	0.609413	0.833716	0.59578	0.596766	0.440495	0.562223	0.623374	0.137278	0.461845	0.405479	0.44431	0.329278	0.350682	0.420972	0.756596	0.570088	0.554897	0.509765	0.695377	0.741544	0.584095	0.439729	0.830678	0.343716	0.521379	0.402233	0.472857	0.513757	0.55323	0.532093	0.469201	0.431437	0.587212	0.502095	0.576451	0.56406	0.407328	0.415168	0.446823	0.393257	0.609507	0.838815	0.306862	0.259632	0.228329
13.5	0.542723	0.400187	0.723701	0.232141	0.603984	0.685625	0.738498	0.647874	0.319599	0.709	0.697998	0.217619	0.431434	0.538485	0.637024	0.318003	0.236311	0.288651	0.588165	0.305579	0.510692	0.603567	0.655623	0.5922	0.567021	0.485152	0.666588	0.368005	0.485362	0.300579	0.478116	0.429057	0.445199	0.597337	0.518385	0.463495	0.403143	0.454431	0.471286	0.536449	0.577944	0.469793	0.521798	0.337315	0.565187	0.795996	0.274338	0.240389	0.160954
14	0.467034	0.570184	0.42285	0.303023	0.507243	0.78499	0.784092	0.579312	0.212954	0.500071	0.453421	0.343397	0.316821	0.404808	0.524468	0.12857	0.340569	0.180483	0.383968	0.450161	0.521618	0.554001	0.614901	0.533793	0.551127	0.446028	0.748166	0.394443	0.482321	0.44065	0.439385	0.416185	0.422701	0.500165	0.453095	0.44746	0.361555	0.33223	0.442124	0.58988	0.599473	0.394438	0.499831	0.34685	0.539143	0.77597	0.248742	0.170832	0.208169
14.5	0.432945	0.515516	0.584076	0.283178	0.502218	0.757595	0.594679	0.51302	0.304678	0.551482	0.457756	0.259947	0.466309	0.524904	0.329357	0.218572	0.379231	0.418526	0.442205	0.279318	0.538598	0.530713	0.553629	0.65848	0.482882	0.439981	0.691989	0.330951	0.435763	0.378746	0.371182	0.408338	0.414667	0.469378	0.421433	0.426886	0.279113	0.365016	0.369276	0.614945	0.40071	0.477096	0.40705	0.363563	0.646588	0.695209	0.258383	0.191057	0.168511
15	0.618981	0.30347	0.540388	0.075596	0.378411	0.620104	0.724409	0.420687	0.24972	0.858482	0.51232	0.160497	0.366052	0.534268	0.517643	0.072265	0.314936	0.385392	0.545498	0.312677	0.481581	0.583105	0.548127	0.378898	0.500385	0.473016	0.631201	0.360971	0.412155	0.332057	0.331584	0.418516	0.402669	0.497437	0.430519	0.463489	0.430407	0.253663	0.315158	0.585877	0.45651	0.434351	0.483068	0.488889	0.487517	0.502574	0.186444	0.147255	0.162637
15.5	0.500228	0.461488	0.520595	0.196862	0.374273	0.703292	0.758567	0.427605	0.299588	0.577673	0.45147	0.249849	0.270102	0.581672	0.250216	0.069106	0.35318	0.307445	0.607474	0.271379	0.483759	0.542147	0.598735	0.449489	0.476681	0.381198	0.614682	0.542076	0.388407	0.395024	0.310154	0.391482	0.32271	0.385442	0.38592	0.384344	0.198168	0.205777	0.508011	0.607057	0.594277	0.337672	0.412638	0.41313	0.417933	0.457831	0.170087	0.143171	0.157651
16	0.419286	0.342575	0.549984	0.219168	0.495482	0.797925	0.620308	0.430398	0.079987	0.616849	0.609248	0.283286	0.260543	0.559994	0.164042	0.112102	0.207306	0.271147	0.645689	0.366856	0.500913	0.561477	0.558677	0.520736	0.4582	0.44871	0.538293	0.393357	0.314349	0.325793	0.352125	0.239572	0.293974	0.322105	0.357096	0.462917	0.30722	0.140652	0.390637	0.593807	0.58215	0.369642	0.28801	0.386365	0.451796	0.225029	0.209328	0.102417	0.105843
16.5	0.429575	0.436413	0.555997	0.157809	0.338543	0.719963	0.474277	0.351605	0.088058	0.543584	0.318057	-0.03236	0.314132	0.594797	0.036842	0.024832	0.258015	0.452794	0.564705	-0.01646	0.412367	0.346008	0.498898	0.315271	0.505555	0.239089	0.548298	0.452396	0.290591	0.288628	0.382525	0.280281	0.123173	0.291926	0.273532	0.399033	0.261332	0.193343	0.387416	0.503386	0.578531	0.342695	0.377487	0.333009	0.521419	0.369203	0.190678	0.089867	0.138745
17	0.329073	0.269669	0.516605	0.161171	0.421412	0.603001	0.61916	0.398073	0.054602	0.424907	0.467369	0.262784	0.356244	0.465786	0.059022	0.083554	0.279679	0.343574	0.536078	0.133285	0.443457	0.381231	0.495466	0.356427	0.431764	0.33697	0.536085	0.493032	0.290456	0.411026	0.281403	0.320997	0.310197	0.308201	0.304414	0.384373	0.248012	0.192209	0.263397	0.370993	0.553727	0.477819	0.50311	0.288608	0.485141	0.50528	0.131095	0.068168	0.087949
17.5	0.362168	0.287419	0.704066	0.196126	0.457962	0.778041	0.470458	0.423017	0.068434	0.491369	0.433784	0.208874	0.244374	0.539823	0.034623	0.051121	0.277281	0.516331	0.430851	0.09103	0.388041	0.40354	0.463775	0.240972	0.443665	0.246896	0.591361	0.417475	0.281249	0.344177	0.388664	0.234991	0.187852	0.255717	0.299477	0.332217	0.186249	0.194183	0.359202	0.448603	0.484593	0.350655	0.316935	0.250016	0.41757	0.516284	0.147442	0.085885	0.084069
18	0.422209	0.277466	0.773173	0.071342	0.308844	0.644206	0.540769	0.456374	0.10346	0.341699	0.467934	0.383433	0.279703	0.650369	0.100538	0.226831	0.218559	0.310749	0.490537	0.098361	0.319734	0.393739	0.437302	0.377938	0.42075	0.224352	0.519421	0.444479	0.253592	0.37994	0.346332	0.234328	0.186239	0.251831	0.296946	0.348001	0.195332	0.146679	0.212199	0.401108	0.548439	0.248124	0.381259	0.253001	0.27086	0.583114	0.139297	0.030061	0.103797
18.5	0.456455	0.0706	0.492221	0.164778	0.262987	0.571144	0.507143	0.282806	0.08193	0.270847	0.690112	0.26332	0.165372	0.593127	0.197643	0.036349	0.182947	0.34557	0.453169	0.100543	0.378983	0.451201	0.454996	0.351792	0.411673	0.196337	0.531547	0.402551	0.245541	0.376417	0.350694	0.234828	0.194059	0.193339	0.30016	0.341547	0.259844	0.14181	0.212178	0.44334	0.438879	0.164396	0.25988	0.225201	0.366462	0.429275	0.102727	0.040795	0.082691
19	0.313453	0.25314	0.629792	0.129577	0.255619	0.568862	0.398454	0.278713	-0.15136	0.304718	0.283419	0.296243	0.16441	0.470068	0.202911	0.113598	0.073242	0.357486	0.432492	0.20531	0.334325	0.388905	0.442707	0.179834	0.351783	-0.09574	0.524498	0.285601	0.169955	0.275672	0.280244	0.178047	0.105431	0.257863	0.241866	0.334056	0.072526	0.038873	0.297424	0.294013	0.46882	0.198915	0.25919	0.085692	0.321232	0.419343	0.091105	0.014111	0.029532
19.5	0.195365	0.101327	0.518096	0.078199	0.253517	0.48481	0.345402	0.329356	0.003326	0.408631	0.389392	0.263107	0.349652	0.49105	0.130819	0.171453	0.188313	0.358901	0.435992	0.149215	0.31142	0.28871	0.455349	0.228549	0.363064	-0.16464	0.543669	0.39688	0.159869	0.293072	0.283709	0.190886	0.055152	0.219675	0.251583	0.276411	-0.01509	0.108323	0.149729	0.310734	0.402966	0.110666	0.329926	0.099595	0.356332	0.511639	0.068942	0.008404	0.058371
20	0.351612	0.222703	0.487083	-0.06387	0.268123	0.628754	0.356214	0.200235	-0.09441	0.224207	0.20977	0.17886	0.105058	0.47606	-0.06301	0.069465	0.200916	0.455058	0.315258	-0.1243	0.33725	0.397545	0.435567	0.30897	0.35496	-0.09146	0.470806	0.380828	0.153272	0.277429	0.191809	0.14109	0.128746	0.217954	0.28654	0.247373	0.179372	0.057131	0.016381	0.302539	0.47021	0.166235	0.258121	-0.01453	0.186274	0.327045	0.062843	-0.02197	0.059635
20.5	0.317795	0.218408	0.445797	0.168757	0.207794	0.436706	0.376876	0.245807	0.00118	0.193381	0.302829	0.081869	0.247136	0.461878	-0.03132	-0.03394	0.308422	0.411987	0.051575	-0.03702	0.32275	0.347693	0.450707	0.137706	0.337891	-0.12239	0.441916	0.418742	0.169935	0.357079	0.194377	0.090407	0.049109	0.191152	0.254029	0.267944	0.213084	-0.04964	-0.03679	0.225944	0.304112	0.130767	0.138386	0.002243	0.285648	0.431257	0.085769	-0.01044	0.029834
21	0.257535	0.131127	0.413154	0.078191	0.165205	0.551105	0.390539	0.231799	0.158174	0.248284	0.4922	0.148955	0.216708	0.648839	-0.12656	-0.06499	0.269279	0.326022	0.193959	-0.31681	0.338965	0.407491	0.430549	0.056849	0.307608	-0.24056	0.397259	0.294087	0.195263	0.251607	0.199256	0.070179	0.062226	0.178212	0.26813	0.175999	0.267158	-0.03808	0.036042	0.302701	0.290256	0.051996	0.143372	-0.01889	0.278106	0.43047	0.107929	-0.04304	0.031112
21.5	0.276872	0.146372	0.307951	0.05934	0.196347	0.481894	0.471647	0.174362	0.006441	0.118691	0.108744	0.014356	0.157986	0.478008	0.17804	0.011893	0.251528	0.288136	0.222917	0.067357	0.28988	0.415372	0.415241	0.134297	0.309199	-0.17284	0.422089	0.303666	0.181085	0.226018	0.127949	0.09265	0.076647	0.198831	0.152492	0.179456	0.118015	0.06648	0.229343	0.179918	0.446671	0.016367	0.325003	0.031134	0.359164	0.120061	0.045212	-0.02969	0.031896
22	0.276782	0.192876	0.192598	0.132607	0.212936	0.452971	0.426988	0.278519	0.139446	0.167909	0.333101	0.101363	0.040588	0.564718	0.028479	-0.06181	0.197354	0.456814	0.25263	0.019683	0.245514	0.341375	0.43026	0.049376	0.289326	-0.18123	0.345035	0.269021	0.115217	0.178367	0.120017	0.044552	0.093295	0.105894	0.181864	0.142045	0.072215	-0.00175	0.195034	0.244263	0.376708	-0.06061	0.115683	-0.0672	0.462457	0.035201	0.03966	-0.02882	0.010335
22.5	0.26088	0.109641	0.448898	0.045218	0.229102	0.364167	0.486439	0.160412	0.127322	0.11865	0.169227	-0.02254	0.200727	0.413537	0.02031	-0.09371	0.148971	0.382343	0.274085	-0.0159	0.283299	0.471953	0.386636	-0.05003	0.252645	-0.11305	0.392682	0.311273	0.156928	0.149752	0.132225	-0.00749	0.091227	0.125875	0.231946	0.082368	0.039485	-0.00899	0.113796	0.2108	0.352519	-0.08669	0.171498	0.032336	0.246998	0.312683	0.051549	-0.06185	0.00669
23	0.177266	0.226991	0.299554	0.043272	0.155069	0.462063	0.320828	0.225571	0.100821	-0.02086	0.460815	0.290555	0.150025	0.476303	0.22997	0.105856	0.184284	0.182297	0.143858	-0.09475	0.304365	0.390872	0.337948	0.044457	0.2659	-0.15343	0.381172	0.241158	0.125628	0.153749	0.039574	0.026166	-0.00376	0.179335	0.133237	0.104731	0.383404	0.133408	0.098953	0.234176	0.362169	-0.0157	0.189693	0.02803	0.277434	0.210478	0.04798	-0.04831	-0.02452
23.5	0.127896	0.13719	0.373626	0.135501	0.155479	0.369553	0.476097	0.219547	-0.04718	0.119747	0.35665	0.102841	0.073884	0.457282	-0.08757	-0.07232	0.224065	0.135273	0.326508	-0.11708	0.235741	0.345882	0.336158	0.032312	0.241227	-0.05935	0.366687	0.193249	0.11811	0.054356	0.089358	0.010708	0.052196	0.059892	0.267076	0.084832	0.399802	-0.07557	0.139347	0.164278	0.219701	-0.14459	0.001785	-0.05703	0.239407	0.209454	0.03359	-0.05504	-0.09898
24	0.26957	0.159211	0.414441	0.065731	0.105425	0.562073	0.459571	0.15821	0.119659	0.103263	0.41379	0.127068	0.113924	0.480147	0.121629	0.012976	0.126313	0.240155	0.235821	-0.09417	0.224512	0.289633	0.337985	-0.04849	0.224851	-0.10206	0.357416	0.224645	0.118459	0.121748	0.256152	0.034802	0.023428	0.104035	0.148408	0.100476	0.236543	0.040111	0.10269	0.133036	0.315496	-0.0413	0.111937	0.067601	0.237683	0.198523	-0.02757	-0.10642	0.001387
24.5	0.21511	0.233386	0.306414	-0.08523	0.149841	0.427852	0.410269	0.145329	-0.00697	-0.04373	0.318635	0.184185	0.102242	0.378156	0.189621	0.140488	0.11103	0.088821	0.349622	-0.10886	0.224641	0.330333	0.269181	0.096371	0.19579	-0.30601	0.365792	0.274681	0.045652	0.120715	0.021907	0.064672	-0.02649	0.117811	0.219417	0.074745	0.311885	0.055043	-0.06085	0.10293	0.286325	-0.11717	0.006522	-0.06019	0.310909	0.130076	0.005548	-0.06892	-0.0265
25	0.245207	0.107271	0.444902	-0.01993	0.146356	0.504019	0.217799	0.20034	-0.0064	-0.05514	0.359831	0.196247	0.045639	0.536508	0.362074	0.075808	0.331574	0.309839	0.239933	-0.11861	0.205245	0.287264	0.270365	0.044942	0.18877	-0.26766	0.42418	0.242958	0.082533	0.120575	0.096151	0.017886	-0.05842	0.092245	0.180919	0.088513	0.080663	-0.00194	0.13505	0.073836	0.334269	-0.08958	0.130547	0.014127	0.317235	0.134625	0.03481	-0.05563	-0.07142
25.5	0.330577	0.057231	0.205852	0.022246	0.142179	0.427913	0.335328	0.082936	-0.05769	-0.08583	0.288628	0.207788	0.00078	0.279145	0.23415	0.038529	0.306086	0.06863	0.30182	-0.25061	0.105351	0.221514	0.258216	-0.04717	0.153895	-0.28347	0.415891	0.166277	0.068452	0.051989	0.047213	-0.01205	-0.07598	0.110246	0.126532	0.090603	0.254848	-0.03642	0.17217	0.191363	0.286018	-0.21497	0.138667	0.020278	0.183703	0.17521	0.007477	-0.06605	-0.06267
26	0.23053	0.207169	0.280112	0.113831	0.138178	0.410533	0.196904	0.004396	0.067905	-0.01898	0.307244	0.008884	-0.06945	0.409058	0.161782	0.080594	0.177005	0.157435	0.274663	-0.18231	0.164631	0.271574	0.283585	0.06451	0.170455	-0.16278	0.351542	0.146	0.086572	0.081012	0.090649	0.009449	-0.02312	0.061593	0.133797	0.114965	0.069139	-0.0115	0.125686	0.079917	0.310111	-0.19774	0.048329	-0.06163	0.220741	0.199808	0.026691	-0.08607	-0.03451
26.5																					0.134826	0.333655	0.253659	0.012957	0.162956	-0.21531	0.285062	0.100749	0.07044	0.030741	0.112843	0.023237	-0.07706	0.012056	0.081569	0.076348	0.069211	-0.06347	0.04319	0.046322	0.337144	-0.08825	0.14937	0.008039	0.259875	0.163233	0.003171	-0.08924	-0.0341
27																					0.13527	0.312576	0.230203	0.027322	0.138512	-0.20493	0.275409	0.060726	0.032835	-0.06022	0.127208	-0.04889	-0.15649	0.08667	0.169977	0.034076	0.135149	0.039311	0.008743	0.105886	0.298145	-0.15256	0.03198	0.06714	0.328499	0.096935	-0.02486	-0.09125	-0.00034
27.5																					0.105605	0.250096	0.267176	0.041151	0.130108	-0.10522	0.341771	0.120344	0.04518	0.000601	0.083285	-0.00915	-0.06154	0.029552	0.111667	0.043216	0.231698	0.103349	0.102535	0.087052	0.313234	-0.03593	-0.00592	0.049511	0.300386	0.122925	-0.00059	-0.06564	0.007801
28																					0.187318	0.259657	0.215996	-0.01681	0.078046	-0.20534	0.325841	0.045616	0.044075	-0.03504	0.099116	-0.01638	-0.03366	0.058508	0.150038	0.059518	0.200065	0.021474	0.121146	0.000785	0.18704	-0.24055	0.004182	-0.2368	0.234413	0.032413	-0.00797	-0.1204	0.012518
28.5																					0.134622	0.178819	0.243842	0.070103	0.113958	-0.36385	0.278139	0.165372	0.073419	0.074539	0.112428	-0.04443	-0.13508	0.095893	0.146643	0.110504	0.222037	0.066145	0.156112	0.05036	0.20578	-0.33366	0.109571	-0.01844	0.221793	-0.21533	-0.00999	-0.07958	-0.06459
29																					0.161912	0.138997	0.221696	0.110253	0.140002	-0.23454	0.275173	0.092777	0.065456	0.020614	0.019925	0.06203	-0.02137	0.080484	0.289583	0.089823	0.189744	0.013943	0.097483	-0.06331	0.303929	-0.33654	0.011559	-0.00029	0.134224	0.070306	-0.02578	-0.09126	-0.06583
29.5																					0.081513	0.126285	0.225891	0.037582	0.101934	-0.38367	0.242878	0.063856	0.097222	-0.00414	0.029501	0.048776	-0.14107	0.101846	0.152657	0.08521	0.147002	0.18038	0.302912	-0.08478	0.332847	-0.18706	0.05747	0.033832	0.155493	-0.03895	-0.01937	-0.10389	-0.06499
30																					0.083737	0.022936	0.236362	-0.0481	0.083457	-0.35192	0.199563	0.026548	0.06463	-0.0115	0.027027	0.048802	-0.14701	0.111555	0.213827	0.079427	0.123947	0.011365	0.188251	-0.09388	0.288555	-0.20578	-0.14073	-0.07191	0.234425	-0.02413	0.000826	-0.09048	-0.06246
30.5																					0.09369	0.063736	0.251418		0.099642	-0.24059	0.247384	0.060609	0.061827	0.045611	0.101263	0.08265	-0.18446	0.061143	0.153678	0.011651	0.120406	0.030094	0.217694	0.038117	0.34723	-0.16242	-0.15515	0.057032	0.177239	0.135119	0.000357	-0.11584	-0.07179
31																					0.10414	0.061097	0.225738		0.087635	-0.26223	0.174072	0.095469	0.100196	-0.0273	0.035351	0.053118	-0.1153	0.097608	0.194283	0.061808	0.011886	0.118379	0.331727	0.06999	0.218123	-0.24638	0.001318	0.086845	0.176779	0.132563	-0.00738	-0.11264	-0.07463
31.5																					0.06568	0.032807	0.238932		0.101275	-0.18664	0.181704	0.07372	0.109806	-0.0548	0.047489	0.042255	-0.05151	0.054527	0.126353	0.044683	0.045061	0.041779	0.011507	0.062052	0.361797	-0.17562	0.010869	-0.02441	0.106205	0.057561	0.001595	-0.11386	-0.02192
32																					0.067159	0.023202	0.263796		0.091215	-0.15261	0.151102	0.00757	0.115386	-0.03079	0.070228	-0.01012	-0.1147	0.046927	0.136645	0.144974	0.140818	0.124748	0.17453	-0.01437	0.271635	-0.27784	-0.12812	-0.15565	0.166676	-0.01767	-0.00768	-0.12005	-0.07288
32.5																					0.047922	0.054313	0.260801		0.075879	-0.25217	0.150123	0.050919	0.13541	-0.06674	0.021998	-0.01715	-0.17631	0.066936	0.141422	0.060335	0.074822	0.195399	0.235446	0.032569	0.238231	-0.1612	0.08571	0.170642	0.213422	-0.01252	-0.01631	-0.09516	-0.05172
33																					0.044813	0.009136	0.239076		0.071816	-0.33532	0.095307	0.067928	0.139658	-0.04777	-0.0476	0.017515	-0.18878	0.05786	0.167625	0.08565	-0.06285	0.32034	0.157326	0.109371	0.154961	-0.25406	-0.00495	0.073515	0.170377	0.128616	-0.02108	-0.11106	-0.07108
33.5																					0.045846	0.015394	0.248856		0.067214	-0.26906	0.114734	0.032196	0.131594	-0.07937	-0.04155	-0.01077	-0.17216	-0.03041	0.210749	0.072176	-0.05419	0.17463	0.242075	-0.08686	0.22892	-0.32408	-0.19314	0.030785	0.18904	0.102109	-0.07374	-0.11536	-0.03529
34																					0.108946	0.008868	0.216386		0.048957	-0.31894	0.083544	-0.07181	0.150059	-0.13257	-0.11315	0.031805	-0.18629	-0.01086	0.243167	0.084244	0.142204	0.213701	0.071798	0.021345	0.249211	-0.33266	0.017116	0.070586	0.110947	-0.13713	-0.01253	-0.09772	-0.03943
34.5																					0.027631	0.052987	0.237202		0.082512	-0.28178	0.082069	0.009629	0.152511	-0.14471	-0.09371	0.020227	-0.24841	0.015896	0.183787	0.061442	0.128206	0.137769	0.03408	0.027358	0.099813	-0.31501	-0.01065	0.044687	0.182494	0.137093	0.005807	-0.09765	-0.06237
35																					0.072816	0.033756	0.250154		0.10275	-0.41493	0.059893	0.086135	0.19468	-0.0734	-0.12349	0.037211	-0.23573	0.017265	0.178095	0.017635	-0.02967	0.156957	0.10917	0.001337	0.127373	-0.19235	-0.06237	-0.10212	0.204043	0.013539	-0.02419	-0.09308	-0.05178
35.5																					0.062717	0.061462	0.206729		0.067619	-0.48315	0.037101	-0.09387	0.199254	-0.11626	-0.18098	0.075139	-0.18264	-0.01346	0.227519	0.061585	-0.10394	0.046754	0.080526	0.109165	0.172807	-0.31194	-0.12014	-0.0985	0.130983	0.166228	-0.01616	-0.12496	-0.09408
36																					0.076223	0.012548	0.199994		0.034653	-0.36928	0.176635	-0.05504	0.226482	-0.15213	-0.12185	0.042691	-0.25745	0.01955	0.21929	0.062884	-0.11887	0.000255	0.133099	0.067477	0.122823	-0.24775	-0.05466	-0.08299	0.133615	0.069722	-0.01071	-0.08785	-0.08189
36.5																					0.082639	-0.03895	0.221206		0.042452	-0.32315	0.1224	0.040699	0.202551	-0.08272	0.009892	0.047546	-0.13851	-0.00232	0.193979	0.042501	-0.06267	0.097168	-0.05654	-0.04413	0.184008	-0.38882	0.008862	-0.12182	0.113349	0.030188	-0.00248	-0.07679	-0.06367
37																					0.017778	0.036558	0.244877		0.086543	-0.28125	0.080001	-0.01927	0.219346	-0.15028	-0.08112	-0.00653	-0.1759	-0.03636	0.090478	0.051762	-0.1387	0.095545	0.034004	-0.1271	0.158489	-0.27746	0.055047	0.07053	0.13665	0.176437	-0.03268	-0.1066	-0.05909
37.5																					0.015955	0.022172	0.23984		0.041698	-0.41446	0.035064	-0.03531	0.177985	-0.17278	-0.08804	0.010806	-0.1997	-0.05933	0.171993	0.042287	-0.23971	-0.01628	0.111232	-0.13836	0.20074	-0.18816	0.048002	0.024584	0.083036	-0.28746	-0.0114	-0.0944	-0.0666
38																					0.050297	0.03549	0.20915		0.021368	-0.2641	0.063325	-0.01	0.20742	-0.17172	-0.08313	0.003842	-0.20205	-0.01953	0.222323	0.084837	-0.13326	-0.04085	-0.06387	-0.04359	0.048498	-0.34928	0.00399	0.019356	0.17006	0.009798	-0.02399	-0.09246	-0.079
38.5																					0.032676	-0.04213	0.193966		0.011621	-0.31118	0.025283	-0.07803	0.23216	-0.19641	-0.09066	0.035687	-0.17362	-0.05996	0.202442	0.095497	-0.11895	0.060743	0.033062	0.019452	0.055703	-0.46204	0.03625	-0.0707	0.160929	-0.0617	-0.02186	-0.09476	-0.1358
39																					0.010932	-0.07063	0.172882		0.046166	-0.43027	0.080551	-0.02995	0.237956	-0.15653	-0.05677	0.044566	-0.19184	-0.03126	0.169781	0.090279	-0.18908	0.113209	0.009143	-0.03796	0.142129	-0.30438	0.155233	0.018265	0.016267	0.005054	-0.04094	-0.07046	-0.0646
39.5																					0.058309	-0.03468	0.200838		0.016189	-0.47523	0.055009	0.013198	0.239483	-0.13715	-0.04918	0.031075	-0.09215	-0.02145	0.213594	0.028268	-0.1753	0.065455	-0.07772	0.051873	0.113733	-0.46973	-0.05183	-0.15892	0.032433	-0.03493	-0.07159	-0.13146	-0.1025
40																					0.029914	-0.01422	0.163554		0.04852	-0.51008	0.012255	-0.06779	0.212566	-0.26032	-0.13597	0.059576	-0.15114	-0.05387	0.142015	0.067392	-0.00016	0.321233	0.049615	0.156907	0.063501	-0.53062	-0.00958	-0.02579	0.09971	-0.04964	-0.03004	-0.08864	-0.07637
Dyn1 KO
Time (sec)	normalized fluoresence changes over the time course
0	0.10799	0.291407	0.004865	0.107695	0.004946	0.092735	0.274923	0.167074	0.286822	0.095045	0.083907	-0.00741	-0.06069	0.118967	0.118155	0.145142	0.053494	0.126951	0.207136	0.199697	0.00351	0.26273	0.147775	0.186989	0.188631	-0.22491	0.172526	0.225313	0.094471	0.084318	0.106274	0.063068	-0.059	-0.00464	-0.07782	0.015197	0.099203	0.010971	0.295646	-0.04527	0.170388	0.028972	0.062498	0.129385	0.309142	0.09879	0.083835	0.213812	0.134475
0.5	0.107685	0.088772	-0.00062	0.028807	0.103986	0.0164	0.1618	0.083757	0.165758	0.086513	0.01832	-0.02223	-0.03677	0.101141	-0.04518	0.081353	-0.07799	0.001731	0.015225	0.012631	-0.0608	0.326856	0.022722	0.118686	0.28485	-0.01455	-0.09536	0.091912	0.027504	-0.09065	-0.02514	-0.03989	-0.27124	-0.20102	-0.0901	-0.00771	0.005177	0.012263	0.137683	-0.04582	0.143908	-0.10222	0.024815	-0.00701	0.080687	0.107371	0.105794	-0.00825	0.22361
1	0.151572	0.30794	-0.08647	0.187658	0.140512	0.066144	0.19025	0.078807	0.155643	0.063066	0.054536	0.020278	-0.13744	0.181772	0.023158	0.072616	0.139941	-0.03325	0.004942	0.389982	-0.21132	0.061347	0.029313	-0.15303	0.04978	0.138598	0.209537	0.01013	0.103509	-0.09939	-0.00066	0.015213	-0.05671	-0.15719	-0.06112	0.002835	0.025301	-0.14033	0.148621	-0.00737	0.109718	0.099035	0.023346	-0.08617	0.226777	-0.14438	-0.29987	-0.09964	0.113109
1.5	0.08816	0.108846	-0.10324	0.183737	0.07626	-0.13675	0.119635	0.086711	0.091703	0.140761	0.028509	-0.00397	-0.02789	0.089068	-0.14825	0.213488	-0.05934	-0.13152	0.013934	0.149023	0.247556	0.220606	-0.10044	-0.15203	0.063062	0.001574	0.096618	0.153427	0.003585	-0.02665	0.006509	-0.07039	-0.3109	-0.16724	-0.07879	-0.0613	0.020868	0.270641	0.072249	-0.08512	0.098281	-0.14034	-0.1045	0.032981	0.049809	-0.22517	-0.24873	-0.15558	0.042413
2	0.126352	0.085986	0.20384	0.315203	0.090979	-0.04172	0.101124	0.028585	0.071471	-0.00122	0.009141	-0.0164	-0.04472	0.003188	-0.15933	0.141932	0.047493	0.245917	0.063465	-0.18343	0.40439	0.092637	0.027036	-0.11101	0.042458	0.01125	-0.19605	0.024742	0.012358	-0.04893	-0.0111	-0.05947	-0.26364	-0.09007	-0.03904	-0.14689	-0.1154	-0.04394	-0.06305	-0.07921	0.066268	-0.1476	-0.02428	-0.08977	0.03622	-0.09136	-0.12304	-0.04645	0.0841
2.5	0.105476	0.13584	-0.22191	0.007766	0.056144	0.002289	0.216605	0.01649	0.1662	0.058572	0.037909	-0.01967	-0.0802	-0.06533	-0.21472	0.177176	0.013687	-0.10839	-0.02443	-0.42256	-0.01042	-0.02685	0.085309	-0.27075	-0.05905	-0.06827	-0.00471	0.091208	0.050092	-0.16863	-0.0985	-0.07942	-0.2542	-0.12758	-0.01209	-0.05145	0.01864	-0.09583	-0.02311	-0.08322	0.085229	0.082573	-0.05308	-0.00916	0.010518	-0.0884	-0.00942	-0.08761	-0.04297
3	-0.00738	-0.01084	-0.01968	0.169814	0.11077	-0.06633	0.141178	0.003715	0.097915	0.080321	0.01987	-0.01967	-0.06763	0.014871	0.017296	0.097674	0.022293	-0.02406	0.028686	-0.15144	0.214995	0.154329	0.099231	0.052323	-0.05441	0.03242	-0.05646	-0.03418	-0.0198	-0.1197	-0.1021	-0.11222	-0.145	-0.02219	-0.0381	0.028715	0.026615	0.057597	-0.14682	-0.03712	0.096051	-0.03454	-0.00161	0.025287	-0.01175	-0.32889	-0.03148	0.010873	-0.10987
3.5	0.017094	0.017758	-0.12518	0.027864	0.224694	0.027795	0.091121	-0.01289	0.102864	0.083789	-0.02626	-0.01106	-0.04256	-0.10591	-0.31215	-0.05033	0.034082	-0.34776	-0.13135	0.088364	0.010037	0.270897	0.034391	-0.22553	0.044986	0.0802	-0.14586	0.167804	0.001725	0.106376	-0.04986	-0.06255	-0.07979	-0.01261	-0.07529	8.49e-05	-0.04736	0.033041	0.01281	-0.11072	0.024389	-0.04113	-0.05717	-0.05059	-0.00168	-0.06543	-0.14637	0.007089	-0.02539
4	0	0	0	0	0	0	0	0	0	0	0	0	0	0	0	0	0	0	0	0	0	0	0	0	0	0	0	0	0	0	0	0	0	0	0	0	0	0	0	0	0	0	0	0	0	0	0	0	0
4.5	1	1	1	1	1	1	1	1	1	1	1	1	1	1	1	1	1	1	1	1	1	1	1	1	1	1	1	1	1	1	1	1	1	1	1	1	1	1	1	1	1	1	1	1	1	1	1	1	1
5	0.770374	0.817354	0.926394	0.857996	0.805866	1.01163	1.02178	0.992133	0.923857	1.05368	0.961545	0.899738	0.876154	0.865516	0.783268	1.00748	0.894331	1.25177	0.953802	1.67505	1.64994	0.895696	0.902221	0.754823	0.955932	0.77199	0.909975	0.724484	0.751795	0.762777	0.822171	0.801185	0.880066	0.940805	0.926404	0.970477	1.04	1.02216	1.18925	1.00148	0.949249	0.85938	0.783042	1.23557	0.915848	0.813926	1.18729	0.871912	0.989866
5.5	0.90268	0.832986	1.02995	0.733058	1.05312	1.26114	1.02364	0.943031	0.956184	0.992783	0.88876	0.863477	0.893564	0.829877	0.883697	0.988995	1.09202	1.41847	0.92065	1.61492	1.26469	1.02506	0.812937	0.752885	0.931229	1.11315	0.821829	0.716709	0.719505	0.994972	0.833158	0.799446	0.750709	0.905018	0.828854	0.980194	0.943997	1.06733	1.09523	0.9291	0.938582	0.813349	0.833714	1.2851	0.984654	0.947266	1.09372	0.931239	1.00266
6	0.932144	0.673212	0.907704	0.886109	0.963064	1.02713	0.978092	0.860791	0.83721	1.0421	0.948449	0.871156	0.919019	0.753784	0.775978	0.919738	1.104	1.3104	0.750905	1.6162	1.29715	0.755601	0.877041	0.493989	0.959452	0.850571	1.07026	1.00801	0.65719	1.03626	0.715589	0.823356	0.727326	0.946513	0.833004	0.900108	0.886594	1.15315	0.986501	0.842693	0.863521	0.82621	0.775757	1.344	1.05957	0.826672	0.937918	0.909987	1.0101
6.5	1.02191	0.748546	0.92162	1.09574	1.05401	1.10636	0.983768	0.880672	0.754687	0.940503	0.99973	0.89305	0.952598	0.944438	0.953892	0.944872	1.35455	1.14328	1.10402	1.19807	1.48423	0.795814	0.77039	0.821601	0.740264	1.10771	1.14366	0.684895	0.804414	0.82634	0.722977	0.817241	0.74046	0.927945	0.883514	0.794128	0.780053	1.07633	1.2141	0.937483	1.05323	0.827731	0.713457	1.18393	1.12219	1.01757	1.07413	0.966229	0.977886
7	1.08621	0.933724	1.01246	0.832765	0.785506	1.18921	1.03364	0.939158	0.8382	0.897454	0.983848	0.801793	0.936204	0.748636	1.06604	1.00647	1.1961	1.20066	1.13624	1.69498	1.3561	0.820303	0.644901	0.546863	0.896133	0.789304	0.838451	1.00212	0.799498	0.845562	0.675093	0.723239	0.987991	0.90898	0.819712	0.913286	0.850403	1.08459	0.984339	0.91618	0.969584	0.826064	0.716933	1.2275	1.28264	0.940944	0.96871	0.808527	0.964437
7.5	0.961851	0.588062	0.970968	0.809695	0.886398	1.22785	0.985805	0.934525	0.753587	0.97118	0.932845	0.807732	0.962003	0.839357	0.744885	1.16327	1.05715	1.26927	0.943995	1.11715	1.44865	0.968181	0.538774	0.723451	0.939883	0.864177	1.25157	0.769032	0.905664	1.04259	0.706227	0.768929	0.849526	0.922152	0.846285	0.779401	0.868684	1.08396	1.16796	0.910632	0.923403	0.867501	0.83554	1.31829	0.918824	0.955177	0.958425	0.872865	0.95166
8	1.03535	0.905419	0.948618	1.09395	0.972805	1.12764	0.847003	0.897519	0.822806	0.840309	0.914249	0.805039	0.890569	0.772687	0.916153	1.0031	1.30342	1.23154	1.28576	1.52193	1.56023	1.09932	0.652332	0.691548	0.80923	1.01513	0.756898	0.948147	0.794314	0.928568	0.69089	0.625501	0.78775	0.911854	0.692617	0.757508	0.932745	0.917691	1.34721	0.899567	0.983605	0.708762	0.755286	1.40519	1.04673	1.04369	1.10561	0.831955	0.969893
8.5	0.945039	0.902224	0.951169	0.9002	0.876107	1.31571	0.922646	0.835999	0.661608	0.77076	0.941702	0.862776	0.922154	0.762526	0.94803	1.041	1.04274	1.21297	1.19139	1.32361	1.84858	0.905813	0.701179	0.818616	0.877542	0.733663	1.29109	0.808151	0.666223	0.943426	0.71389	0.590507	0.732117	0.866636	0.774753	0.930128	0.990007	0.864244	1.12633	0.804694	0.893688	0.755915	0.772149	1.18623	1.10248	1.07621	0.950655	0.879372	1.07282
9	0.845361	0.975313	0.740663	1.14406	0.949003	0.974313	0.861035	0.856441	0.848425	0.801983	0.869503	0.804535	0.959393	0.780041	0.940955	1.03904	0.966017	0.987535	1.04825	1.94223	1.53245	0.788889	0.486036	0.630797	0.73958	0.816327	1.16248	0.796136	0.689609	1.26103	0.642641	0.630564	0.749995	0.842265	0.764519	0.951442	0.87982	1.04298	1.29565	0.856936	1.00462	0.782648	0.73098	1.24073	1.08093	0.912055	1.18216	1.00357	1.1145
9.5	0.876333	0.735931	0.841719	0.949651	1.08221	1.1277	0.977701	0.856519	0.718952	0.856882	0.870426	0.817655	0.980612	0.719971	0.77033	0.995315	0.832789	0.82856	1.05153	1.40952	2.00371	0.912861	0.656587	0.49998	0.884349	0.872619	1.02352	0.812163	0.903401	1.01747	0.644432	0.660151	0.692566	0.729079	0.732554	0.865171	0.866804	0.879156	1.32369	0.840193	0.953122	0.814591	0.705403	1.19912	1.13229	0.896783	1.26114	0.919818	0.999958
10	0.893155	1.0042	0.845483	1.12322	0.817323	1.10335	0.920226	0.802944	0.765188	0.853097	0.916593	0.785667	0.935086	0.839989	0.876552	1.04696	0.841804	1.04437	1.10206	1.71545	1.37104	1.02517	0.601577	0.661264	0.637579	0.64016	1.29422	0.868492	0.76854	0.965483	0.680349	0.52954	0.782835	0.622479	0.785382	0.841283	0.801269	1.00331	1.13246	0.811146	0.899068	0.838302	0.710801	1.16203	1.24257	0.871072	1.12382	0.919907	1.0707
10.5	1.05955	1.01268	0.97213	0.833505	1.05986	1.12162	1.06662	0.832647	0.773655	0.813448	0.852026	0.756482	1.02973	0.801178	0.928232	0.812753	1.26063	1.20626	1.12145	1.69968	1.66518	0.750474	0.648742	0.574711	0.661811	0.928301	1.34347	0.845158	0.714325	0.942767	0.683884	0.566245	0.752261	0.711674	0.661395	0.867745	0.829645	0.989253	1.11996	0.793294	0.891958	0.584702	0.775171	1.18855	1.00821	0.955892	1.02384	0.966672	0.992925
11	0.908438	0.748599	0.71383	0.794016	0.918014	1.1022	0.908048	0.796837	0.865248	0.809695	0.74672	0.698737	0.996529	0.79874	0.783558	1.00652	1.10586	0.82524	1.1669	1.39754	1.50532	0.820314	0.517055	0.497991	0.656994	0.800777	1.38739	0.668632	0.714191	0.788118	0.552603	0.546724	0.799172	0.64412	0.762805	0.885065	0.938319	0.986349	1.30558	0.665743	0.982534	0.689023	0.786554	1.17235	1.2217	0.892469	1.0999	0.934884	0.986524
11.5	1.11875	0.899319	0.998511	0.959527	0.970335	1.11601	1.06777	0.934966	0.744682	0.730183	0.886522	0.731936	1.05453	0.733161	0.728732	1.26646	1.01537	1.11988	1.13417	1.70124	1.76107	0.691257	0.613262	0.284213	0.502296	0.825243	1.17095	0.702566	0.795775	1.05548	0.595878	0.55546	0.703931	0.532978	0.671539	0.772147	0.920904	1.00497	1.32924	0.911756	0.830928	0.708781	0.62742	1.2037	1.06771	0.964173	0.956635	0.927906	1.01462
12	1.13337	0.683147	0.80033	0.992918	0.880251	1.10787	1.07827	0.901432	0.814833	0.741159	0.886398	0.799352	0.918287	0.922733	0.775125	0.977777	1.30772	0.960997	1.43924	1.51157	1.70848	0.816368	0.416689	0.56599	0.649766	0.777312	1.10915	0.781993	0.895031	0.799255	0.605332	0.565305	0.723012	0.564724	0.588594	0.824633	0.880718	0.653571	1.10066	0.850213	0.891004	0.684064	0.78668	1.17463	1.06934	1.10681	1.06574	0.90598	1.1107
12.5	1.04457	0.740226	0.984106	0.785957	1.09519	1.06234	1.15003	0.87652	0.748146	0.715538	0.847926	0.770093	0.868315	0.774805	0.886343	1.21155	1.50155	1.194	1.52789	1.05488	2.08335	1.03464	0.470947	0.239791	0.552196	1.01166	1.15715	0.594157	1.02671	0.837045	0.577676	0.389649	0.639653	0.522835	0.642578	0.737999	0.750214	0.763037	1.0919	0.654422	0.887167	0.699368	0.590912	1.25034	1.03565	0.960552	0.925456	1.03442	1.07761
13	1.048	1.0949	0.60802	0.969761	1.09442	1.04142	1.11081	0.903389	0.773985	0.676156	0.860506	0.721429	0.909016	0.695816	0.56047	1.13313	1.31025	0.719171	1.03251	1.59524	1.97107	0.766904	0.697245	0.43651	0.472099	1.00287	1.18256	0.749233	0.960008	0.892312	0.583326	0.505207	0.723896	0.461493	0.674605	0.764574	0.822241	0.88061	1.24813	0.65517	0.961962	0.748224	0.680296	1.1271	0.999082	0.653197	1.04834	0.886714	0.83649
13.5	1.01268	0.95196	0.685985	0.942336	1.19159	1.01996	0.870981	0.932691	0.74435	0.654381	0.847582	0.665594	0.886955	0.665284	0.684342	1.06388	1.06674	0.765108	1.04958	1.78071	2.19115	0.912225	0.560426	0.622074	0.556657	1.12743	1.40024	0.810513	0.829659	0.861073	0.680115	0.633571	0.7717	0.4643	0.752024	0.746389	0.765394	0.733994	1.35777	0.641566	0.918082	0.616212	0.645798	1.2513	1.10787	0.979384	1.08177	0.793414	0.855061
14	0.944126	0.985469	0.677982	0.464265	0.821637	0.971598	0.945729	0.946464	0.676289	0.683302	0.825776	0.694425	0.822402	0.747199	0.518866	1.17259	1.10247	0.970834	1.08811	1.60155	1.50785	0.77345	0.550244	0.282407	0.489227	0.695587	1.01192	0.737687	1.0671	0.966579	0.594693	0.539417	0.687551	0.503611	0.636644	0.654959	0.866848	0.830736	1.30732	0.706051	0.843983	0.73814	0.657822	1.15347	1.12927	0.74093	1.10169	0.760942	0.949707
14.5	1.14306	0.809623	0.718936	0.811394	0.897688	1.02339	1.0556	0.972294	0.790149	0.684758	0.806828	0.722364	0.861889	0.749609	0.629592	1.09144	1.29495	1.07157	1.09951	1.43362	2.26397	0.748693	0.57861	0.207505	0.499383	0.88522	1.1791	0.653779	1.00718	0.871994	0.628376	0.5436	0.761216	0.471877	0.631454	0.648251	0.71613	0.883724	1.06215	0.709643	0.966408	0.629324	0.673908	1.07344	0.966917	0.981828	0.990797	0.813099	0.947716
15	0.982046	0.748893	0.65475	0.832315	0.845002	1.07905	0.913685	0.911652	0.702184	0.651362	0.79086	0.694255	0.895307	0.806352	0.641171	1.21802	1.1718	0.812057	1.03922	1.16047	1.884	0.694316	0.386235	0.400618	0.551711	0.63263	1.29705	0.86613	0.975024	0.869812	0.592977	0.561321	0.737898	0.482249	0.732851	0.663124	0.808101	0.755162	1.20847	0.703845	0.918954	0.745544	0.618027	0.906824	0.852201	0.753002	1.0131	0.868205	1.03268
15.5	0.913964	0.70805	0.763989	0.875515	0.764214	1.03943	0.883669	0.914408	0.732421	0.66549	0.791865	0.711936	0.882845	0.756159	0.77148	1.09762	0.930781	0.863782	1.01951	1.03351	1.94873	0.72817	0.543028	0.414165	0.486731	0.709232	1.23995	0.649304	0.904333	0.705112	0.557539	0.503112	0.69912	0.444031	0.538178	0.729656	0.820179	0.842145	1.18692	0.745778	0.905796	0.698791	0.681003	1.25073	0.894425	0.871993	0.980548	0.912195	0.930221
16	0.933461	0.715223	0.801398	0.871875	0.993723	1.05885	0.877073	0.906981	0.744571	0.558083	0.81577	0.683832	0.883923	0.771567	0.726515	1.11531	0.987335	1.09418	0.985869	1.07307	1.90473	0.820679	0.46338	0.0999	0.376917	0.76186	0.99686	0.654255	0.96944	0.883573	0.639144	0.564732	0.68803	0.430781	0.59458	0.729383	0.786013	0.564391	1.22427	0.596231	0.986805	0.662457	0.745691	1.15577	1.05673	0.89443	1.05029	0.873093	0.949827
16.5	1.0467	0.769273	0.83856	1.06557	0.991713	1.05444	0.847754	0.87652	0.726924	0.537021	0.814166	0.689116	1.001	0.717968	0.593136	1.16851	1.00986	0.928848	0.854712	1.06773	2.60645	0.674542	0.569419	0.39571	0.312541	0.711626	0.858839	0.646949	0.774517	0.764527	0.543991	0.540559	0.635146	0.565267	0.60403	0.7194	0.887576	0.703135	1.15003	0.425909	0.966513	0.723434	0.569869	1.33684	0.795842	0.755518	1.13841	0.981914	0.93066
17	1.08214	0.582515	0.894497	0.920565	1.01039	1.02243	0.894977	0.726736	0.78388	0.569148	0.822566	0.651088	0.959858	0.696908	0.821297	1.28525	1.13141	1.27951	0.885692	1.19676	2.03341	0.549562	0.712361	0.35411	0.240976	0.899868	1.18601	0.678528	0.88015	0.823283	0.730035	0.392058	0.575187	0.472376	0.53734	0.703369	0.783856	0.704761	1.04079	0.556293	0.966753	0.632088	0.572269	1.19697	0.754179	0.694742	0.987561	0.849174	0.761186
17.5	1.07405	0.775671	0.677198	0.960098	0.984815	0.888815	0.890785	0.737593	0.705482	0.618812	0.787848	0.589367	0.819821	0.732524	0.633306	1.01361	1.31992	0.630039	0.878134	1.60255	2.00025	0.630955	0.685384	0.403863	0.313568	0.645625	1.0345	0.780343	0.879885	0.708385	0.560982	0.375175	0.517477	0.440372	0.614875	0.701646	0.834426	0.584256	1.23403	0.527998	0.945659	0.541992	0.615225	1.01529	1.01873	0.629915	1.03205	0.865394	0.980924
18	0.957609	0.955251	0.701713	0.869558	1.03717	0.868672	0.848072	0.837237	0.73704	0.518759	0.752673	0.585934	0.844828	0.704401	0.496497	1.00184	1.07234	0.783424	1.03525	1.8751	1.93066	0.660459	0.52555	0.229527	0.378272	0.749938	1.15715	0.716943	0.822351	0.840323	0.535018	0.312401	0.688199	0.467685	0.538136	0.604245	0.702036	0.630337	1.21662	0.596053	0.956318	0.730003	0.576217	1.19586	0.958062	0.836191	0.978723	0.729538	1.13913
18.5	1.02256	0.404729	0.820556	0.778598	0.847374	0.939701	0.83152	0.84562	0.772665	0.50005	0.723621	0.603775	0.788848	0.642349	0.568834	1.11146	1.08165	1.13602	0.758691	0.888892	2.00023	0.6227	0.573802	0.227645	0.524296	0.699274	1.07433	1.09262	0.866066	0.712538	0.545366	0.289906	0.49269	0.453561	0.619482	0.700436	0.798869	0.812599	1.17815	0.65575	1.03852	0.587747	0.473982	1.14938	0.938573	0.630525	1.06262	0.819216	1.06224
19	0.984449	0.696225	0.662764	1.11794	1.03608	0.957669	0.805416	0.768252	0.776403	0.44965	0.721169	0.568004	0.875896	0.674367	0.613149	1.08185	1.09218	0.79103	0.834402	1.44544	2.46968	0.892308	0.443423	0.318674	0.266526	0.882582	1.21706	0.804616	0.842546	0.877675	0.542453	0.366489	0.645836	0.415156	0.489779	0.731301	0.810782	0.692674	1.24973	0.708668	0.916298	0.647893	0.562775	1.17745	0.741644	0.73922	1.00575	0.910749	0.959146
19.5	1.08118	0.695433	0.624073	0.712234	1.06684	0.786128	0.804258	0.766456	0.718015	0.470592	0.794428	0.53245	0.902621	0.619616	0.649175	0.993491	1.42113	0.749501	0.448012	1.21302	2.15766	0.682638	0.62229	0.493726	0.360719	0.753218	1.00784	0.923404	0.810391	0.778067	0.563776	0.547655	0.516477	0.48643	0.4912	0.775164	0.550788	0.657832	1.32584	0.582265	0.921131	0.478275	0.578504	1.20367	0.947466	0.704709	1.03717	0.838693	1.02068
20	1.02921	0.642075	0.707769	0.813218	0.957682	0.737168	0.736603	0.763743	0.678267	0.3864	0.701648	0.529454	0.902296	0.71283	0.52723	0.821653	1.04825	0.78713	0.501843	1.20975	2.20083	0.576646	0.562774	0.159681	0.405257	0.807739	1.12202	0.910677	0.823547	0.877454	0.547814	0.317577	0.566979	0.493294	0.449456	0.583587	0.713063	0.704812	1.16775	0.454112	0.848222	0.502415	0.6276	0.982594	0.665554	0.995947	0.975352	0.903336	0.851668
20.5	1.0962	0.684721	0.538653	0.754454	1.18539	0.752784	0.859797	0.793961	0.70856	0.397034	0.708042	0.542864	0.916478	0.612723	0.5203	0.939896	1.4762	0.649592	0.721217	1.17696	2.15074	0.457514	0.640502	0.266408	0.357617	0.988301	0.912793	0.836906	0.848129	0.761465	0.640468	0.511474	0.492943	0.404022	0.386435	0.600685	0.710213	0.620053	1.28974	0.443488	0.910245	0.521083	0.513156	1.09553	0.816357	0.658711	0.993951	0.80157	0.922896
21	1.00257	0.564504	0.410824	0.9088	0.837831	0.731442	0.754936	0.72861	0.758975	0.379579	0.759799	0.522554	0.862374	0.694867	0.452461	0.995251	1.0978	0.522395	0.781739	1.0041	2.28942	0.461859	0.600467	0.256136	0.388516	0.560019	0.948238	0.97148	0.891975	0.772391	0.506598	0.369531	0.495282	0.469173	0.570137	0.688517	0.796366	0.626517	1.35423	0.414066	0.76162	0.527135	0.60432	1.18078	0.762352	0.755515	0.765339	0.743427	0.979759
21.5	0.998867	0.439373	0.582875	0.886516	1.01485	0.554476	0.851057	0.723064	0.740064	0.331202	0.749164	0.56426	0.834384	0.562307	0.608	0.982788	1.07594	0.774855	0.585763	0.931754	1.90162	0.610842	0.678117	0.119405	0.243234	0.784268	1.19636	0.644353	0.660779	0.875926	0.547712	0.44975	0.436563	0.35957	0.455708	0.572866	0.589766	0.73074	1.21704	0.547668	0.864382	0.42269	0.601094	1.00077	0.953886	0.628316	1.03946	0.82318	0.933968
22	0.90712	0.563013	0.663581	0.826816	0.885767	0.823512	0.815559	0.705656	0.723459	0.316622	0.78109	0.565181	0.820471	0.591344	0.617867	1.05798	1.01184	0.772012	0.886794	0.79999	1.94652	0.730793	0.667417	0.325048	0.267555	0.581974	1.11982	0.836906	0.823283	0.694407	0.56885	0.446697	0.465576	0.383009	0.540699	0.561203	0.753624	0.656937	1.17856	0.341567	0.808944	0.548997	0.504171	1.13702	0.950832	0.66042	0.878013	0.873019	0.940654
22.5	0.882492	0.338198	0.67375	1.23086	1.0153	0.705516	0.794623	0.747535	0.734016	0.311646	0.759885	0.504763	0.796149	0.581932	0.745889	0.86476	1.13043	0.710511	0.707746	0.659585	2.08304	0.522979	0.515528	0.310171	0.282131	0.792131	0.751879	0.707987	0.904732	0.804283	0.634114	0.432569	0.463383	0.439146	0.543979	0.634437	0.70726	0.642443	1.26321	0.357694	0.831699	0.437811	0.524394	1.13522	0.737574	0.628591	0.845161	0.833227	0.880728
23	1.02494	0.611165	0.647622	1.05358	1.08241	0.825625	0.820722	0.832806	0.688108	0.315768	0.668229	0.499983	0.919872	0.542082	0.444602	0.902087	1.12355	0.81392	0.665921	0.762346	2.25523	0.709133	0.615546	0.171412	0.324447	0.956201	0.715182	0.871081	0.836304	0.908255	0.601306	0.465439	0.544936	0.454706	0.467774	0.668925	0.697146	0.537788	1.38562	0.448677	0.824137	0.538544	0.469601	0.890473	0.737279	0.61339	0.984432	0.906659	0.856955
23.5	0.832886	0.742708	0.649547	0.933505	0.872932	0.932947	0.703593	0.836959	0.609764	0.239407	0.70969	0.454541	0.802861	0.594381	0.479984	0.945749	0.981795	0.915813	0.692271	1.2263	1.59958	0.718952	0.368543	0.075355	0.172582	0.566414	0.830927	0.909496	0.838692	0.793357	0.439044	0.362383	0.445442	0.430444	0.482058	0.617053	0.648612	0.551467	1.21041	0.330735	0.781518	0.573974	0.468502	1.05806	0.718058	0.711681	0.964229	0.887207	0.834458
24	0.778687	0.475774	0.610524	0.871934	0.79508	0.804942	0.834089	0.818235	0.623728	0.307288	0.752814	0.493352	0.791671	0.501394	0.475695	0.789086	0.935569	0.665167	0.626563	1.0089	1.90382	0.485688	0.553073	0.092816	0.33187	0.561266	0.924084	0.610889	0.859421	0.855392	0.637998	0.337582	0.436678	0.42958	0.421378	0.716637	0.61078	0.532217	1.07357	0.398821	0.914261	0.588864	0.555272	0.964447	0.967187	0.842563	0.968241	0.703424	0.946638
24.5	0.891441	0.599998	0.710935	0.954427	0.929137	0.875727	0.770108	0.789692	0.584089	0.330314	0.721905	0.453421	0.864183	0.490452	0.561469	0.79201	1.0009	0.678246	0.807734	1.11935	2.30594	0.523371	0.594794	0.354873	0.333836	0.622077	0.643979	0.928114	1.10936	0.720402	0.687936	0.37595	0.496732	0.475827	0.444445	0.582179	0.621826	0.586538	1.31036	0.444807	0.753044	0.402237	0.634841	1.05538	0.798443	0.695665	1.02089	0.771477	0.960466
25	0.948005	0.40594	0.550882	0.922758	0.986819	0.747177	0.713331	0.776077	0.537084	0.303756	0.741799	0.467162	0.856255	0.559887	0.526946	0.888273	0.945314	0.605812	0.648532	0.680111	2.37919	0.481267	0.469173	0.447859	0.212191	0.735741	0.561791	0.722599	0.894103	0.867187	0.457823	0.324808	0.671035	0.332322	0.508124	0.652652	0.728562	0.531891	1.38575	0.51733	0.767271	0.581532	0.477696	0.82192	0.766028	0.581902	0.976372	0.864095	0.915426
25.5	0.833426	0.535202	0.630023	1.04962	0.974652	0.676153	0.800587	0.78059	0.615702	0.219217	0.714362	0.422607	0.740083	0.588999	0.484988	0.874797	0.940117	0.789943	0.617832	1.12478	2.0617	0.456498	0.517772	0.183538	0.251253	0.665543	0.707963	0.803442	0.809863	0.800567	0.550487	0.386387	0.612881	0.450403	0.401465	0.535677	0.564968	0.587296	1.24501	0.396131	0.787335	0.51973	0.524387	1.0018	0.634929	0.665484	0.783377	0.931797	0.866459
26	0.932853	0.662688	0.617142	0.937754	1.07884	0.811032	0.753308	0.88167	0.595085	0.318806	0.749602	0.415427	0.806978	0.530982	0.257181	0.86314	1.10333	0.699772	0.594224	1.16549	1.92365	0.404557	0.590841	0.453025	0.418249	0.850587	1.01004	0.987508	0.818098	0.763868	0.570614	0.356362	0.507861	0.439685	0.37145	0.523677	0.662646	0.520285	1.25008	0.488953	0.892549	0.470133	0.501107	0.966495	0.736751	0.634435	0.983167	0.869942	0.850163
26.5	0.773974	0.577972	0.765135	0.787217	1.00142	0.838463	0.665618	0.744659	0.652318	0.18801	0.749286	0.466351	0.73911	0.428659	0.566547	0.678893	0.816571	0.791106	0.660653	1.11057	1.33549	0.409045	0.627428	0.16948	0.268717	0.702004	0.937887	1.11148	0.846534	0.730448	0.556494	0.325951	0.553058	0.430752	0.370245	0.606881	0.770014	0.595184	1.24442	0.510859	0.856992	0.523329	0.427603	1.10249	0.974092	0.64272	0.848964	0.698497	0.854124
27	0.775471	0.416264	0.746112	1.06138	0.918515	0.802289	0.718575	0.7047	0.67277	0.229404	0.741375	0.419463	0.727824	0.484354	0.446675	0.867643	0.839389	0.728614	0.708579	1.0584	2.14842	0.517996	0.411238	0.235892	0.181416	0.690617	0.966121	0.709168	0.740902	0.908693	0.563154	0.452792	0.584342	0.425091	0.490643	0.683821	0.682674	0.462887	1.15058	0.273689	0.781547	0.508417	0.587516	0.898771	0.850255	0.858398	0.823437	0.773945	0.7026
27.5	0.951109	0.351066	0.784917	0.896591	0.942128	0.955442	0.711919	0.777556	0.652866	0.204835	0.669457	0.429635	0.785167	0.425208	0.553175	0.951232	1.24374	0.997818	0.648729	0.646281	1.93245	0.564478	0.331582	0.431991	0.223035	0.657607	0.578422	0.822763	0.869521	0.58956	0.425968	0.274819	0.508645	0.361079	0.415993	0.584601	0.682151	0.638767	1.12435	0.507363	0.774855	0.487524	0.512655	0.998086	0.834662	0.662774	1.02707	0.768788	0.809956
28	0.895045	0.487472	0.584122	0.971717	1.12576	0.931805	0.573927	0.756955	0.671944	0.178203	0.658695	0.418167	0.783477	0.49878	0.450679	0.771058	1.18765	0.957961	0.645033	0.927151	1.98918	0.48307	0.57639	0.271709	0.241041	0.886284	0.80552	0.729905	0.723493	0.444952	0.40527	0.328811	0.490771	0.366966	0.518512	0.552924	0.709877	0.653446	1.21203	0.482119	0.819205	0.438508	0.503213	0.906079	0.93728	0.683659	0.921853	0.725792	0.954352
28.5	0.793594	0.502358	0.761914	1.08482	1.16514	0.727704	0.635431	0.742186	0.732531	0.211075	0.748002	0.420511	0.803065	0.50184	0.338956	1.00272	0.967891	0.88703	0.767699	0.970613	2.03331	0.687395	0.575966	0.032226	0.138955	0.85069	0.911541	0.758894	0.761227	0.749016	0.600465	0.366535	0.487224	0.562176	0.463224	0.523752	0.580189	0.633796	1.14728	0.41357	0.793917	0.520934	0.437045	0.932822	0.905817	0.82753	0.872272	0.808923	0.776251
29	0.937958	0.552919	0.721218	1.12536	1.19716	0.792343	0.685158	0.725417	0.692396	0.192191	0.706703	0.385532	0.683293	0.391714	0.519011	0.973267	1.15663	0.851348	0.55066	1.1759	2.08748	0.47304	0.486821	0.06464	0.305202	0.969498	1.01975	0.968656	0.755913	0.778067	0.524066	0.442493	0.558805	0.478255	0.473095	0.61409	0.683334	0.685082	0.997297	0.365484	0.934969	0.562106	0.456637	0.928846	0.908974	0.797713	0.945283	0.711934	0.821916
29.5	0.903235	0.599622	0.764146	0.930497	0.926589	0.846848	0.815896	0.816319	0.772005	0.125233	0.726703	0.431077	0.859788	0.445444	0.478841	0.916921	1.23317	0.986293	0.6028	0.954956	2.00933	0.444302	0.659661	0.246729	0.381862	0.756387	0.955144	0.775626	0.780495	0.588464	0.573951	0.403664	0.366299	0.417864	0.428433	0.555916	0.7102	0.634168	1.32848	0.321105	0.754564	0.492362	0.579554	0.809404	0.692598	0.536498	0.865264	0.922244	0.739215
30	0.996187	0.744615	0.773443	0.95211	1.00259	0.626585	0.674758	0.680705	0.691627	0.202752	0.691724	0.451958	0.796619	0.498656	0.571835	0.767151	1.3777	0.978577	0.740331	0.981571	2.37784	0.630139	0.604103	0.457059	0.294856	0.814081	0.824334	0.79684	0.785809	0.501963	0.641959	0.380298	0.633782	0.400275	0.36657	0.472772	0.794277	0.632726	1.05318	0.376113	0.761506	0.519641	0.646898	0.933689	0.801064	0.609657	0.860782	0.775753	0.864821
30.5	0.919229	0.412501	0.683203	1.08136	1.05283	0.706783	0.592999	0.764463	0.69443	0.163511	0.679867	0.40061	0.703438	0.456751	0.35768	0.659864	1.19377	0.605265	0.628738	0.273784	2.23656	0.566805	0.316344	0.168364	0.138894	0.673747	0.939453	0.999296	0.720303	0.506991	0.626484	0.360837	0.636263	0.470576	0.405917	0.565628	0.598023	0.489501	1.08139	0.297753	0.779168	0.377031	0.600848	1.0784	0.730747	0.681139	1.09641	0.83116	0.698851
31	0.82629	0.460881	0.849482	1.04687	1.00102	0.753511	0.569415	0.667771	0.614603	0.122668	0.667686	0.417986	0.770772	0.531832	0.617154	0.529356	1.12628	0.967132	0.726654	0.931451	2.36702	0.62514	0.295069	0.33875	0.276806	0.753616	0.91656	0.996464	0.682699	0.518349	0.59932	0.285513	0.506872	0.335869	0.383168	0.498598	0.636296	0.51822	1.13417	0.434556	0.822288	0.498143	0.488279	0.970485	0.870127	0.706523	0.926497	0.788302	0.754913
31.5	0.734576	0.581167	0.812831	0.85566	0.953078	0.620558	0.682406	0.681464	0.677718	0.165102	0.655098	0.441297	0.770306	0.422687	0.481128	0.624652	0.858965	0.999378	0.730544	0.757841	2.21218	0.483006	0.40987	0.0758	0.248401	0.651565	0.538584	1.03441	0.677519	0.728266	0.606689	0.362309	0.500266	0.442091	0.477665	0.577957	0.718646	0.755326	1.16898	0.366224	0.834927	0.428632	0.578464	1.16739	0.810713	0.750913	0.995987	0.755254	0.750351
32	0.878861	0.619397	0.83863	0.978697	0.994248	0.623029	0.686568	0.626171	0.626148	0.178684	0.639173	0.428265	0.783612	0.586893	0.393996	0.746148	1.33369	0.834634	0.557493	0.866472	2.15446	0.691662	0.48787	0.144554	0.311449	0.792374	1.04611	0.921989	0.79737	0.475099	0.563761	0.38357	0.495089	0.382791	0.322498	0.564002	0.641719	0.504528	1.13912	0.418879	0.913655	0.578404	0.605564	0.877664	0.878446	0.789013	1.17061	0.762714	0.71744
32.5	0.845022	0.584817	0.727959	0.856354	0.828951	0.836236	0.681132	0.614158	0.750344	0.125497	0.697315	0.372489	0.685861	0.477411	0.471621	0.758551	1.14076	1.16031	0.597306	0.672105	2.53725	0.598343	0.266779	0.314988	0.202424	0.566866	1.09253	0.959934	0.778371	0.515946	0.565926	0.312918	0.563182	0.39029	0.31725	0.519416	0.785965	0.611829	0.991028	0.396694	1.08416	0.525236	0.504395	1.01612	0.793474	0.655937	1.05102	0.750028	0.768059
33	0.899512	0.649991	0.965011	1.06636	0.801809	0.713838	0.681574	0.595314	0.701248	0.182899	0.629729	0.375815	0.676787	0.528487	0.496851	0.674422	1.33866	1.20393	0.397668	0.755579	2.10126	0.542052	0.371524	0.320982	0.286871	0.583739	1.10759	0.845862	0.843214	0.713192	0.468863	0.361474	0.612743	0.42901	0.356548	0.564876	0.6264	0.605728	1.30086	0.431888	0.866568	0.528509	0.828879	1.03266	0.918822	0.676148	1.10186	0.863152	0.721602
33.5	0.785887	0.572614	0.853936	0.746847	0.945376	0.755982	0.52019	0.616511	0.587387	0.074545	0.673847	0.385522	0.670283	0.52731	0.503073	0.677668	1.20702	0.933579	0.438046	0.920103	2.17686	0.657322	0.3856	0.125986	0.181714	0.707641	0.836572	0.835732	0.911507	0.888159	0.566998	0.335232	0.541378	0.398108	0.343776	0.43957	0.555766	0.80498	1.07992	0.410493	0.96537	0.37524	0.637693	0.926892	0.880071	0.521794	1.07641	0.850622	0.561874
34	0.912767	0.53557	0.703199	0.68689	0.85715	0.593127	0.680625	0.656474	0.61944	0.107399	0.590665	0.382498	0.694384	0.522389	0.370333	0.639347	1.1683	0.929169	0.600497	0.478704	2.36759	0.428048	0.337805	0.264443	0.174938	0.456535	0.777286	0.75819	0.77186	0.637612	0.624138	0.346714	0.73959	0.367885	0.435421	0.584268	0.934647	0.743067	1.04474	0.445217	0.887178	0.351547	0.66387	0.984183	0.714506	0.597573	1.11345	0.792474	0.75889
34.5	0.777233	0.587738	0.75271	0.868892	0.741364	0.65764	0.690144	0.676235	0.657815	0.101823	0.610742	0.390594	0.537677	0.379698	0.532094	0.546518	1.06594	0.882965	0.597705	0.561124	2.19036	0.488696	0.298861	0.281029	0.014344	0.397929	0.895545	0.756305	0.619586	0.556356	0.652085	0.409523	0.661063	0.346253	0.518143	0.668326	0.840162	0.749052	1.30157	0.329831	0.973294	0.556791	0.623802	1.23097	0.888484	0.950427	1.15961	0.821041	0.689177
35	0.674958	0.491113	0.644089	0.390474	0.7379	0.680794	0.527176	0.624015	0.607951	0.159096	0.609192	0.370656	0.776898	0.522654	0.361185	0.394864	0.829362	0.774048	0.386697	0.529041	2.01175	0.53907	0.326498	0.23535	0.233627	0.24671	0.797361	0.779404	0.661841	0.482304	0.623542	0.395383	0.629829	0.370603	0.35387	0.568524	0.80186	0.738203	1.20404	0.363529	0.825266	0.402744	0.652553	0.962512	0.540481	0.570277	1.11956	0.791747	0.76774
35.5	0.896331	0.46514	0.608518	0.693124	0.862543	0.532771	0.466424	0.711763	0.655837	0.089548	0.644276	0.366461	0.677695	0.460209	0.391634	0.428261	1.21906	0.59104	0.660587	0.462105	2.34259	0.53783	0.171982	0.448822	0.316248	0.454097	0.906209	0.905491	0.664363	0.565969	0.556488	0.16911	0.637973	0.479203	0.505239	0.658872	0.721539	0.69073	1.18905	0.290501	0.949262	0.401796	0.497092	1.01311	0.863692	0.790746	1.21821	0.70362	0.756453
36	0.87778	0.520667	0.792383	0.724643	0.843683	0.573108	0.644146	0.628768	0.574138	0.173912	0.618636	0.319343	0.653113	0.498014	0.583983	0.349588	1.20129	1.04918	0.521985	0.354739	2.28784	0.317909	0.241157	0.352535	-0.03352	0.506888	1.07214	0.714823	0.852247	0.588685	0.624651	0.261706	0.595498	0.238755	0.397785	0.470876	0.653833	0.641475	0.96832	0.404603	0.815003	0.390067	0.656296	1.13954	0.756002	0.701383	1.13576	0.759135	0.839969
36.5	0.760247	0.308175	0.586721	0.625167	0.853449	0.820018	0.645427	0.744578	0.70856	0.242975	0.629553	0.359725	0.733276	0.440215	0.474621	0.528798	1.17511	0.865482	0.393031	0.14585	2.42989	0.576848	0.240299	0.283319	0.186815	0.463659	0.998739	0.599336	0.540794	0.844034	0.558546	0.375943	0.486688	0.282063	0.498714	0.44951	0.815517	0.683878	0.938945	0.480523	0.728173	0.442218	0.601723	1.0682	0.896993	0.725997	1.12412	0.814721	0.826892
37	0.900444	0.530495	0.909886	0.313575	0.826043	0.852818	0.688488	0.852168	0.678706	0.146546	0.552816	0.350731	0.683788	0.478767	0.375266	0.449195	1.44437	1.25507	0.5837	0.385041	2.07748	0.405032	0.226348	0.30779	0.21472	0.497384	1.15119	0.767616	0.648555	0.637833	0.579706	0.396651	0.580359	0.367811	0.484355	0.523404	0.686323	0.587982	1.22172	0.304944	0.834743	0.45552	0.534354	0.904816	0.708887	0.833316	0.816264	0.672547	0.781953
37.5	0.677059	0.467354	0.812451	0.596163	0.744361	0.789207	0.5637	0.811609	0.658861	0.088814	0.617386	0.33283	0.716415	0.469961	0.40586	0.425035	1.12446	1.0402	0.445001	0.587354	1.73934	0.515889	0.232269	0.064037	0.242492	0.310625	1.4244	0.702566	0.632607	0.60485	0.550233	0.33295	0.474769	0.28543	0.374833	0.609763	0.757401	0.623856	1.02075	0.380474	0.781768	0.45365	0.53833	0.881852	0.776751	0.814046	0.961753	0.635041	0.793496
38	0.933276	0.532712	0.683944	0.568166	0.800852	0.67199	0.603427	0.712804	0.808511	0.153665	0.693569	0.376149	0.679543	0.448718	0.570622	0.457092	1.14392	0.635389	0.364623	0.593933	2.38695	0.608145	0.312003	0.315129	0.251128	0.555591	1.03168	0.683714	0.551158	0.605941	0.632512	0.382868	0.661993	0.27686	0.41177	0.556757	0.622051	0.610325	1.20247	0.320316	0.771929	0.417812	0.480166	0.89314	0.775014	0.644324	0.86528	0.683324	0.826509
38.5	0.793293	0.658348	0.616369	0.676044	0.688454	0.681817	0.696809	0.605694	0.674529	0.143252	0.608469	0.380207	0.634813	0.41301	0.585631	0.343991	1.04066	0.684781	0.261632	0.650915	2.19942	0.522788	0.153735	0.335578	0.214319	0.31804	1.50564	0.712234	0.636062	0.724334	0.567068	0.276046	0.526935	0.463565	0.383104	0.612316	0.721411	0.686111	1.20715	0.475492	0.724566	0.484394	0.524492	0.950667	0.935859	0.812417	0.831578	0.754355	0.765625
39	0.837436	0.538286	0.646207	0.497624	0.731721	0.692854	0.659105	0.658668	0.724228	0.066772	0.547506	0.40842	0.705308	0.353322	0.46061	0.469978	1.33801	0.717046	0.477094	0.366581	2.03976	0.562472	0.247806	0.077711	0.183105	0.271993	0.93099	0.502237	0.713264	0.832459	0.582406	0.362522	0.507451	0.397975	0.386474	0.47348	0.721317	0.514046	1.37868	0.417547	0.790494	0.481762	0.405327	1.07682	0.776152	0.586625	0.791585	0.579954	0.851642
39.5	0.824945	0.755588	0.765503	0.726504	0.722394	0.772382	0.64992	0.7853	0.664743	0.136633	0.641984	0.376911	0.680331	0.474812	0.533667	0.376142	1.30763	0.914996	0.331841	0.84859	2.04605	0.445233	0.05711	0.278216	0.306426	0.396354	1.21047	0.435302	0.581055	0.717998	0.51939	0.295397	0.550148	0.321618	0.438105	0.527196	0.727973	0.496053	1.10778	0.266592	0.699036	0.311114	0.340148	1.03817	0.725873	0.792669	0.786653	0.492667	0.787261
40	0.655745	0.46318	0.634047	0.461751	0.894373	0.702863	0.686806	0.685337	0.682116	0.093746	0.566097	0.417517	0.690745	0.441759	0.446245	0.406727	0.906348	0.727924	0.461128	0.3181	1.84393	0.550581	0.15886	0.416798	0.138002	0.469606	1.23118	0.68678	0.680441	0.725425	0.587968	0.360417	0.529271	0.356933	0.421827	0.507389	0.546321	0.544804	1.21848	0.384771	0.78512	0.430139	0.506125	1.03811	0.693396	0.9339	0.886838	0.683917	0.743588
Dyn1 KO + Dyn1xA R846A OEx
Time (sec)	normalized fluoresence changes over the time course
0	0.224131	0.106211	0.272291	0.180924	0.04289	-0.01624	0.08672	0.095738	0.063729	0.137266	0.34135	0.049933	0.270602	0.353852	0.118438	-0.03533	-0.00917	-0.05584	-0.05584	-0.00917	0.085482	0.016095	-0.07317	-0.07052	-0.07949	-0.08233	0.031501	-0.00917	-0.05863	-0.00917	-0.02323	-0.04269	-0.10273	0.020292	-0.10315	-0.04321	-0.09295	0.003699	0.101009	-0.02731	-0.03609	-0.22432	0.040295	-0.02506	-0.05018	-0.04548	-0.06671	-0.05956	-0.06834
0.5	-0.09524	-0.01981	-0.00326	0.008321	0.094838	-0.12055	-0.01624	0.110626	0.094136	-0.15531	0.023335	-0.07077	0.145428	0.112698	0.078972	-0.03289	-0.07515	-0.06472	-0.06472	-0.07515	0.078531	-0.02958	-0.06639	-0.10985	-0.10674	-0.11997	-0.11598	-0.07515	-0.25703	-0.07515	0.014933	-0.03022	-0.0383	-0.04873	-0.29095	0.008285	-0.09666	-0.0368	0.067203	-0.01854	-0.08073	-0.17371	0.03998	0.041339	-0.04057	-0.06283	-0.0614	-0.04324	-0.08794
1	0.023572	0.046195	-0.25748	-0.16491	-0.03438	-0.0604	-0.05681	0.00268	-0.25891	0.002463	0.090068	-0.11669	0.117565	0.091299	0.045889	-0.01142	-0.1095	0.001124	0.001124	-0.1095	0.058248	-0.03286	-0.03279	-0.06983	-0.07419	-0.10758	0.028109	-0.1095	-0.11535	-0.1095	-0.11829	-0.1141	-0.03968	-0.07118	-0.13768	-0.00578	-0.02418	-0.01274	0.030338	-0.06274	-0.01892	-0.24412	0.017421	-0.07422	-0.00484	0.001472	-0.09951	-0.0965	-0.01815
1.5	0.074532	-0.10576	-0.17109	0.01842	0.197075	-0.17042	-0.0119	0.029089	-0.0772	-0.15882	0.0378	-0.08623	0.126866	0.092989	-0.09913	0.017912	-0.09144	-0.01863	-0.01863	-0.09144	0.087247	0.040819	-0.10558	-0.10516	-0.02784	-0.11499	0.004289	-0.09144	-0.06269	-0.09144	-0.0827	-0.03959	-0.04406	0.014244	-0.1383	0.000786	-0.0378	0.01417	0.108888	-0.01256	-0.0432	-0.21543	-0.06267	-0.00668	0.040613	-0.00995	-0.08545	-0.07649	-0.06672
2	-0.03467	-0.00827	-0.10956	-0.04099	-0.05737	-0.02267	-0.23361	-0.03002	-0.08003	0.011332	0.037851	-0.03946	0.136289	0.000722	0.032133	-0.09494	-0.12544	0.013314	0.013314	-0.12544	0.049324	0.012225	-0.00639	-0.10619	-0.12788	-0.13201	-0.00947	-0.12544	-0.0749	-0.12544	-0.16478	-0.0789	-0.07241	-0.07269	-0.19655	0.046973	0.043822	-0.00245	0.077082	-0.0249	-0.0047	-0.10732	-0.00701	0.002791	0.054467	0.022025	-0.04502	-0.06698	-0.02739
2.5	-0.11658	-0.12224	-0.00045	0.121178	-0.07567	-0.02633	-0.01256	0.085116	-0.17625	-0.10241	0.07281	0.0123	0.145488	0.102909	-0.10683	0.036615	-0.04119	0.007075	0.007075	-0.04119	0.031899	0.009107	-0.02661	-0.12114	-0.04644	-0.08562	-0.10788	-0.04119	0.050644	-0.04119	-0.02272	0.002712	-0.07216	0.08818	-0.13285	-0.00808	-0.01012	0.064474	0.116827	0.023247	0.03613	-0.03698	0.004645	-0.00135	0.048721	-0.01207	-0.00703	-0.00977	-0.04181
3	-0.11782	-0.12309	-0.32867	-0.09716	-0.05795	-0.11087	-0.08213	0.089327	-0.05538	-0.07301	-0.04533	-0.02211	0.064903	0.042424	0.083737	-0.0331	-0.01636	0.020673	0.020673	-0.01636	0.100436	0.08522	-0.06171	-0.03169	-0.02682	0.000252	-0.08898	-0.01636	-0.03147	-0.01636	0.011283	-0.09573	-0.02643	-0.1147	-0.06213	-0.04903	-0.04434	-0.01778	-0.01646	-0.07549	-0.01644	-0.11343	-0.00491	0.072576	-0.00661	-0.0434	-0.00436	-0.03217	0.017654
3.5	-0.05139	-0.06176	-0.11577	-0.01072	-0.00937	-0.05578	-0.05745	-0.08071	-0.12568	0.004332	0.027534	-0.09957	0.05929	0.057424	0.070759	-0.06517	-0.03114	-0.00611	-0.00611	-0.03114	0.141285	0.032778	0.040186	0.122588	-0.08204	-0.05204	0.007873	-0.03114	-0.02525	-0.03114	0.003972	0.028987	-0.06156	-0.04849	-0.14732	0.004623	-0.04993	0.046741	0.028455	0.015272	-0.05905	-0.19512	0.000579	0.044889	0.074263	-0.0418	-0.0361	0.014762	0.018689
4	0	0	0	0	0	0	0	0	0	0	0	0	0	0	0	0	0	0	0	0	0	0	0	0	0	0	0	0	0	0	0	0	0	0	0	0	0	0	0	0	0	0	0	0	0	0	0	0	0
4.5	1	1	1	1	1	1	1	1	1	1	1	1	1	1	1	1	1	1	1	1	1	1	1	1	1	1	1	1	1	1	1	1	1	1	1	1	1	1	1	1	1	1	1	1	1	1	1	1	1
5	0.965088	1.12596	1.2502	0.833463	1.09137	0.921197	0.973354	1.01366	1.10469	0.969134	1.20728	1.0571	0.949866	0.997578	1.16301	0.8407	1.01682	0.961217	0.961217	1.01682	1.00632	1.12125	0.998316	0.982044	1.1859	1.196	0.91177	1.01682	0.943701	1.01682	0.911093	0.930431	0.8899	0.971221	0.941824	1.0973	1.12587	0.945997	1.07156	1.04578	0.980343	1.02964	0.958815	1.03842	0.909722	0.948857	1.10957	1.08048	1.00389
5.5	0.929428	1.10604	1.25162	0.93271	0.997199	0.890625	0.721486	1.00768	1.05755	0.905859	0.95355	0.74246	0.859995	0.920781	0.912598	0.863847	0.948414	0.937117	0.937117	0.948414	0.946698	0.913019	0.951246	0.9681	1.1714	1.11383	0.948442	0.948414	0.853564	0.948414	1.03711	0.91148	0.916872	0.755139	0.778284	1.0391	1.09038	0.972776	0.93803	0.994547	0.955595	0.959886	0.869247	0.983641	0.897757	0.969929	1.07979	1.07697	1.04028
6	0.945187	0.996809	1.15673	0.870487	1.18153	0.866189	0.690726	0.954947	1.19861	1.08803	0.978915	0.903819	0.942155	0.878568	1.03199	0.892551	0.929697	0.900936	0.900936	0.929697	0.899786	0.956701	1.00254	1.00423	0.989195	1.04307	0.750028	0.929697	0.76341	0.929697	1.0232	1.02024	0.830602	0.769088	0.904994	1.08659	1.1005	0.93441	0.99959	0.990708	0.929373	0.817254	0.908157	0.971511	0.904329	0.963179	1.01139	1.0616	1.05271
6.5	0.822614	0.913753	1.08073	0.936745	1.23646	0.757396	0.591885	0.95475	1.08603	0.945345	1.05066	0.929879	0.874927	0.775392	1.0207	0.816984	0.958276	0.900561	0.900561	0.958276	0.875932	0.951398	0.919248	1.03593	1.01842	0.973416	0.793534	0.958276	0.677947	0.958276	0.919452	0.888048	0.973177	0.785161	0.923088	0.983941	1.1231	0.929866	1.04627	1.00388	0.971679	0.896613	0.899268	0.986388	0.945729	0.9399	1.04149	0.995441	1.02213
7	0.851715	0.891339	1.11997	0.817924	1.15161	0.925465	0.591727	0.974635	0.993804	1.02519	1.07867	0.989498	0.928452	0.976885	1.07425	0.878824	0.976442	0.9252	0.9252	0.976442	0.908868	1.01327	0.889019	0.886987	0.928456	1.02114	0.760191	0.976442	0.705154	0.976442	0.877622	0.906572	0.708454	0.888038	1.10032	1.03886	1.06262	0.85737	0.9786	0.953996	0.911227	0.925082	0.802019	0.906247	0.824242	0.919562	1.03147	1.03108	1.0612
7.5	0.775957	0.999074	0.880108	0.960596	1.17717	0.937194	0.546612	0.84747	1.09795	0.938464	1.03537	0.952596	0.891895	0.923699	0.895191	0.872481	0.92228	0.896991	0.896991	0.92228	0.770091	0.977417	0.847811	0.923534	0.92617	1.09081	0.886524	0.92228	0.719113	0.92228	0.957462	0.849185	0.8031	0.708357	0.81206	1.00497	1.01709	0.849038	0.840603	0.849389	0.79701	0.864944	0.838245	0.948771	0.862692	0.816712	0.944882	0.937311	0.963986
8	0.92608	1.011	0.931153	0.973173	1.18376	0.981705	0.650821	0.994996	1.10955	0.893191	0.96856	0.763491	0.939164	0.886748	0.853694	0.844781	0.903583	0.889337	0.889337	0.903583	0.83903	0.985105	0.798562	0.829852	0.835776	0.956613	0.689681	0.903583	0.694317	0.903583	0.894955	0.719958	0.754192	0.76726	1.10191	0.980726	0.986119	0.857594	0.813325	0.879745	0.849302	0.832983	0.778433	0.897159	0.717711	0.855005	0.854443	0.880051	0.895361
8.5	0.854819	0.813002	0.907447	0.866803	1.13387	0.89548	0.785528	0.919283	1.01087	0.743391	0.917557	1.07576	0.946181	0.93902	0.860006	0.844122	0.918846	0.900694	0.900694	0.918846	0.945761	0.97485	0.89233	0.66937	0.76609	1.02457	0.817742	0.918846	0.689106	0.918846	0.90512	0.729811	0.73535	0.72582	0.831573	0.887119	1.03819	0.784564	0.749943	0.857588	0.810488	0.94685	0.743902	0.876236	0.747777	0.810436	0.928224	0.889429	0.915419
9	0.855333	0.793567	0.800914	0.975053	1.13645	0.940835	0.52708	0.83131	1.14813	0.8547	0.821464	1.02775	0.965334	0.924378	0.799824	0.795112	0.93736	0.844203	0.844203	0.93736	0.994122	1.03057	0.86458	0.781285	0.962997	0.861034	0.75371	0.93736	0.597873	0.93736	0.974469	0.75353	0.892437	0.648807	0.950021	0.884141	0.95293	0.673527	0.780399	0.768367	0.784033	0.81114	0.68766	0.883845	0.717119	0.646619	0.868547	0.861602	0.94393
9.5	0.847241	0.70543	0.656495	0.811902	1.09563	0.916756	0.560859	0.900866	1.19162	0.788402	0.998154	1.16836	0.922641	0.900236	0.873945	0.805502	0.89668	0.91776	0.91776	0.89668	0.84435	0.887442	0.842274	0.805741	0.955141	0.806212	0.768838	0.89668	0.655779	0.89668	0.972527	0.689152	0.848663	0.593447	0.969434	0.850898	0.938707	0.686895	0.790277	0.7142	0.699185	0.775975	0.740641	0.842252	0.731364	0.735754	0.830124	0.872409	0.817082
10	0.893582	0.717524	1.01222	0.933824	1.153	0.870647	0.541873	0.915493	1.01566	0.908824	1.01917	0.969607	0.942638	0.983746	0.851009	0.779302	1.01336	0.76587	0.76587	1.01336	0.868469	1.02043	0.998544	0.677383	0.73086	0.849059	0.850725	1.01336	0.687646	1.01336	0.922465	0.718832	0.972005	0.594422	0.918069	0.874864	0.824405	0.673262	0.718721	0.732931	0.719115	0.801385	0.66908	0.840435	0.682133	0.745705	0.801799	0.850225	0.795282
10.5	0.834083	0.668901	0.867313	0.933607	1.00763	0.953857	0.656833	0.869041	1.0494	0.732194	0.904984	1.08634	0.898108	0.912454	0.79884	0.75548	0.802753	0.785913	0.785913	0.802753	0.857665	0.878204	0.777474	0.700215	0.752179	0.784828	0.685237	0.802753	0.601037	0.802753	0.854214	0.828786	0.711115	0.513216	0.741625	0.836245	0.857508	0.664214	0.718603	0.73515	0.640444	0.717364	0.656079	0.83177	0.664895	0.698109	0.779249	0.796307	0.829678
11	0.720527	0.752656	0.75819	0.681259	1.01278	0.894259	0.55946	0.813479	1.15522	0.652288	0.964349	1.195	0.901071	0.815221	0.746652	0.758458	0.790622	0.700441	0.700441	0.790622	0.952399	0.875516	0.800947	0.811045	0.682454	0.666617	0.710762	0.790622	0.602676	0.790622	0.770698	0.73592	0.808095	0.484877	0.571854	0.794886	0.757775	0.656018	0.603306	0.652662	0.611889	0.632911	0.502101	0.747231	0.602008	0.625114	0.790878	0.829086	0.770751
11.5	0.622525	0.661799	0.806577	0.719682	0.977802	0.818578	0.500676	0.791508	1.20024	0.860574	1.0844	1.00182	0.869306	0.787632	0.650345	0.71491	0.723391	0.66993	0.66993	0.723391	0.888864	0.850662	0.674806	0.737569	0.62392	0.648586	0.652209	0.723391	0.517527	0.723391	0.8269	0.709344	0.917425	0.477766	0.801358	0.812106	0.81424	0.643185	0.684266	0.698362	0.596232	0.650238	0.621058	0.760335	0.574576	0.628315	0.756817	0.70193	0.719903
12	0.692071	0.711341	0.765146	0.903054	1.16314	0.784771	0.388145	0.86152	1.03604	0.650299	0.951989	1.1689	0.918886	0.870458	0.539429	0.711329	0.752003	0.724448	0.724448	0.752003	0.864979	0.914595	0.784061	0.752665	0.512057	0.622428	0.517922	0.752003	0.639759	0.752003	0.657959	0.761736	0.845111	0.458821	0.713327	0.797691	0.768623	0.571535	0.660512	0.636824	0.600156	0.623446	0.528053	0.744696	0.548958	0.536929	0.745697	0.704015	0.687869
12.5	0.6006	0.595441	0.439181	0.786491	1.02883	0.864671	0.316445	0.700923	1.01259	0.751869	0.9469	1.19262	0.735094	0.835562	0.588966	0.790492	0.723043	0.718008	0.718008	0.723043	0.788485	0.832746	0.641026	0.756496	0.570634	0.526653	0.575659	0.723043	0.54288	0.723043	0.78808	0.661063	0.923161	0.578904	0.924894	0.712613	0.757303	0.535444	0.617947	0.654354	0.505052	0.559013	0.594791	0.67922	0.560684	0.572066	0.696903	0.689774	0.651609
13	0.746873	0.698367	0.590344	0.654941	1.05975	0.786016	0.290757	0.698488	0.902623	0.728156	0.892392	1.18085	0.813347	0.824265	0.429614	0.674115	0.730833	0.581012	0.581012	0.730833	0.792127	0.851255	0.718424	0.630884	0.606299	0.47477	0.755695	0.730833	0.498041	0.730833	0.748912	0.60241	0.81846	0.387699	0.919782	0.709395	0.730949	0.560442	0.656808	0.590747	0.455438	0.483512	0.531404	0.663286	0.529478	0.521398	0.694035	0.647317	0.671499
13.5	0.643487	0.673622	0.528804	0.57111	0.835488	0.741006	0.42401	0.618087	0.889301	0.736359	0.872452	1.18758	0.728142	0.773799	0.421422	0.727536	0.701063	0.585065	0.585065	0.701063	0.94739	0.872707	0.630625	0.692522	0.566702	0.414	0.642696	0.701063	0.551602	0.701063	0.654269	0.576999	0.928615	0.495507	0.764181	0.713366	0.696821	0.469011	0.593017	0.619749	0.468919	0.523189	0.473645	0.68239	0.510744	0.460041	0.664217	0.64289	0.591064
14	0.535884	0.690169	0.353839	0.559333	0.928474	0.748126	0.503698	0.690865	0.970003	0.689488	0.839889	1.10621	0.796336	0.681354	0.413106	0.649792	0.705101	0.596158	0.596158	0.705101	0.821339	0.855008	0.564696	0.678873	0.477226	0.418495	0.649897	0.705101	0.513565	0.705101	0.719822	0.621183	0.763412	0.462657	0.822363	0.667009	0.685801	0.413225	0.558091	0.538125	0.492463	0.552748	0.595281	0.585128	0.50433	0.483752	0.653767	0.664337	0.675562
14.5	0.627788	0.613108	0.591623	0.75129	1.1397	0.783237	0.68328	0.806698	0.884366	0.813606	0.880141	1.05014	0.759185	0.771858	0.519477	0.655613	0.713079	0.584793	0.584793	0.713079	0.837043	0.772813	0.542075	0.730531	0.556639	0.473757	0.631085	0.713079	0.469116	0.713079	0.709213	0.562132	0.771935	0.531883	0.8318	0.729014	0.697419	0.457958	0.57414	0.545005	0.377158	0.445433	0.482577	0.651661	0.504015	0.465884	0.602615	0.64836	0.57076
15	0.677523	0.654952	0.45517	0.578075	0.966133	0.77952	0.575677	0.615454	0.706103	0.566653	0.839905	1.03311	0.78891	0.726047	0.499427	0.638779	0.650677	0.537305	0.537305	0.650677	0.721038	0.91097	0.510782	0.668138	0.603467	0.418919	0.552435	0.650677	0.495064	0.650677	0.608547	0.570292	0.808639	0.484243	0.828313	0.666018	0.626474	0.455865	0.512053	0.520631	0.390791	0.571969	0.471453	0.629174	0.49138	0.484965	0.544707	0.566138	0.568355
15.5	0.650832	0.514532	0.596636	0.523547	0.841865	0.737911	0.778541	0.549247	1.10003	0.694584	0.942231	1.13281	0.713931	0.708007	0.419816	0.64208	0.61293	0.447675	0.447675	0.61293	0.719877	0.884286	0.566318	0.510323	0.539145	0.421461	0.725125	0.61293	0.515091	0.61293	0.685197	0.36899	0.772582	0.379581	0.768702	0.64544	0.581924	0.385955	0.536395	0.500584	0.389783	0.466035	0.463772	0.552498	0.413144	0.415905	0.614678	0.622269	0.497245
16	0.657555	0.494671	0.559551	0.589914	0.941507	0.75973	0.674552	0.513979	1.14894	0.53927	0.853856	1.21699	0.62577	0.731455	0.224683	0.569406	0.614523	0.534616	0.534616	0.614523	0.741814	0.86091	0.520991	0.631599	0.55304	0.409935	0.474739	0.614523	0.542326	0.614523	0.571334	0.544935	0.880001	0.408701	0.947347	0.612194	0.589955	0.329323	0.458137	0.425277	0.298097	0.347582	0.458187	0.540368	0.468241	0.395137	0.578259	0.558889	0.499441
16.5	0.586674	0.341605	0.561339	0.587486	0.958425	0.737019	0.428608	0.562924	0.728468	0.570353	0.840629	1.00014	0.624508	0.693773	0.440872	0.546663	0.577106	0.494896	0.494896	0.577106	0.76506	0.65158	0.480307	0.500682	0.445609	0.417364	0.561325	0.577106	0.540254	0.577106	0.680554	0.526667	0.747828	0.453414	0.665153	0.587716	0.614428	0.344025	0.485947	0.479556	0.265656	0.402767	0.498883	0.45139	0.46706	0.374107	0.601124	0.541566	0.494963
17	0.588953	0.542514	0.346712	0.783603	0.882048	0.599664	0.517464	0.436647	0.840607	0.606561	0.704773	1.04231	0.673426	0.67493	0.241321	0.551546	0.520726	0.483341	0.483341	0.520726	0.858097	0.670445	0.588393	0.440062	0.401691	0.354901	0.543577	0.520726	0.486288	0.520726	0.599374	0.375785	0.888871	0.374644	0.805523	0.661361	0.553433	0.339838	0.444319	0.492572	0.324164	0.514528	0.449702	0.556514	0.34998	0.377483	0.554491	0.566093	0.507893
17.5	0.436636	0.503968	0.445864	0.582913	0.80047	0.639567	0.678079	0.479738	0.762253	0.534842	0.827321	0.939641	0.678695	0.629396	0.155773	0.622685	0.512278	0.459816	0.459816	0.512278	0.754721	0.719967	0.485245	0.465858	0.45336	0.36744	0.542836	0.512278	0.509958	0.512278	0.665728	0.405657	0.860443	0.513636	0.611987	0.625171	0.507689	0.361181	0.491298	0.496558	0.330109	0.43109	0.438442	0.515216	0.363951	0.384535	0.479218	0.50397	0.490405
18	0.618899	0.44077	0.471517	0.412125	0.918915	0.705662	0.614395	0.524029	0.719048	0.576455	0.88227	0.90619	0.685273	0.675863	0.296428	0.474046	0.496069	0.416752	0.416752	0.496069	0.777153	0.684022	0.444459	0.417152	0.476298	0.310155	0.500895	0.496069	0.477747	0.496069	0.474136	0.384791	0.85835	0.450559	0.586214	0.596549	0.516316	0.290069	0.439381	0.448597	0.303962	0.302515	0.378406	0.507356	0.386815	0.362684	0.528798	0.571479	0.505903
18.5	0.617322	0.649576	0.555843	0.490184	0.696382	0.672305	0.625505	0.475124	0.870361	0.573238	0.723759	0.876076	0.752858	0.699761	0.065002	0.469979	0.44604	0.461717	0.461717	0.44604	0.571509	0.723284	0.4067	0.372599	0.394564	0.258274	0.472912	0.44604	0.561149	0.44604	0.5437	0.342705	0.980029	0.373389	0.592527	0.621474	0.54267	0.325803	0.480539	0.479857	0.279214	0.285696	0.44997	0.55402	0.388822	0.303751	0.521097	0.516908	0.445567
19	0.417776	0.457129	0.292539	0.528793	0.775798	0.752201	0.44791	0.455403	0.772452	0.477528	0.66891	0.85664	0.679202	0.725126	0.304333	0.513092	0.430683	0.448979	0.448979	0.430683	0.65016	0.677774	0.41265	0.369059	0.465712	0.408926	0.50442	0.430683	0.473323	0.430683	0.441063	0.395128	0.911336	0.283497	0.862288	0.59559	0.634033	0.309139	0.415454	0.446944	0.269543	0.374373	0.485481	0.461706	0.409642	0.378651	0.58702	0.582199	0.452321
19.5	0.513481	0.574998	0.505156	0.602134	0.879542	0.593394	0.415918	0.492023	0.981136	0.398524	0.704712	0.780361	0.593603	0.599956	0.123616	0.471514	0.467111	0.369227	0.369227	0.467111	0.640422	0.656791	0.440415	0.529311	0.379868	0.311582	0.436872	0.467111	0.51918	0.467111	0.496127	0.428847	0.922522	0.410288	0.743356	0.577343	0.555696	0.254691	0.414042	0.465714	0.227778	0.204659	0.432367	0.42193	0.363242	0.303058	0.46802	0.528455	0.393435
20	0.497664	0.388721	0.497286	0.476357	0.813454	0.591207	0.498199	0.610197	0.69956	0.437613	0.63446	0.774167	0.585603	0.618326	0.088891	0.527498	0.437136	0.338567	0.338567	0.437136	0.637539	0.641066	0.412031	0.377359	0.312326	0.348744	0.484642	0.437136	0.408472	0.437136	0.522808	0.393087	0.817616	0.289297	0.729704	0.588984	0.513156	0.241323	0.389936	0.34907	0.237916	0.277105	0.373492	0.416012	0.334985	0.318637	0.45211	0.507358	0.376942
20.5	0.477735	0.432578	0.646378	0.601879	0.969595	0.67819	0.46609	0.535529	0.847901	0.509835	0.724658	0.563574	0.574251	0.585004	0.131733	0.400857	0.425998	0.329534	0.329534	0.425998	0.630126	0.579628	0.387585	0.45641	0.451676	0.299031	0.317868	0.425998	0.428433	0.425998	0.442676	0.353807	0.785452	0.338886	0.681165	0.517973	0.437213	0.267877	0.272812	0.344779	0.238227	0.245431	0.357545	0.419436	0.359938	0.286488	0.406144	0.473929	0.41772
21	0.437654	0.419251	0.397184	0.464677	1.01915	0.639768	0.482194	0.497979	0.833703	0.38204	0.658081	0.71539	0.564967	0.658949	-0.08078	0.429129	0.401235	0.352551	0.352551	0.401235	0.647065	0.59024	0.44593	0.388129	0.380572	0.263988	0.539296	0.401235	0.504183	0.401235	0.383116	0.384635	0.81213	0.220928	0.622624	0.495242	0.448274	0.23985	0.257055	0.352228	0.239782	0.171679	0.300054	0.316047	0.274262	0.247718	0.458554	0.511741	0.347021
21.5	0.498955	0.448736	0.5224	0.517576	1.03314	0.608427	0.470306	0.615857	0.850276	0.508275	0.703352	0.868062	0.505208	0.581673	0.139205	0.450452	0.413525	0.354287	0.354287	0.413525	0.616736	0.566963	0.41531	0.439823	0.413938	0.312376	0.556595	0.413525	0.415226	0.413525	0.508115	0.381163	0.745467	0.290512	0.697414	0.563851	0.461515	0.211735	0.310736	0.350686	0.161732	0.305569	0.370543	0.31689	0.287209	0.233524	0.476271	0.405295	0.376487
22	0.48206	0.460484	0.505025	0.40152	0.930207	0.743786	0.465825	0.523489	0.868826	0.490162	0.840683	0.630305	0.530271	0.540076	0.185148	0.443658	0.374171	0.29004	0.29004	0.374171	0.616662	0.544299	0.360087	0.403705	0.328036	0.296987	0.397092	0.374171	0.397762	0.374171	0.534876	0.255397	0.836853	0.27712	0.707669	0.538792	0.40744	0.177338	0.360361	0.370812	0.158507	0.275282	0.38265	0.393356	0.272687	0.223271	0.449006	0.479486	0.399943
22.5	0.447145	0.350948	0.205688	0.439572	0.860683	0.62398	0.385862	0.421244	1.00231	0.405113	0.633151	0.628866	0.576889	0.554111	0.154005	0.527715	0.386632	0.263431	0.263431	0.386632	0.533143	0.615763	0.27677	0.287291	0.408916	0.317671	0.43452	0.386632	0.463069	0.386632	0.522345	0.421228	0.802253	0.27274	0.50707	0.559743	0.402058	0.232232	0.347662	0.291894	0.210876	0.261451	0.357723	0.311226	0.293743	0.225433	0.410663	0.436205	0.321495
23	0.481568	0.458696	0.425614	0.358373	0.766366	0.666216	0.260668	0.462581	0.814943	0.594732	0.67448	0.557948	0.607641	0.654023	0.09543	0.517873	0.431423	0.260168	0.260168	0.431423	0.605813	0.613457	0.251487	0.300961	0.447149	0.274036	0.414898	0.431423	0.30837	0.431423	0.36784	0.359303	0.886301	0.225487	0.621029	0.49031	0.500896	0.108006	0.23101	0.348353	0.182751	0.199058	0.341196	0.42827	0.296654	0.20938	0.449635	0.43004	0.331275
23.5	0.408056	0.367364	0.495945	0.564598	0.905362	0.557367	0.295741	0.514125	0.916695	0.469843	0.630634	0.67676	0.492707	0.46411	0.098709	0.399062	0.382313	0.303238	0.303238	0.382313	0.511771	0.564596	0.347872	0.278787	0.380138	0.278678	0.556363	0.382313	0.256205	0.382313	0.524575	0.395996	0.97094	0.270631	0.499368	0.479285	0.397402	0.201933	0.302152	0.302201	0.173969	0.198254	0.300501	0.300659	0.230972	0.201895	0.455135	0.454048	0.354813
24	0.465606	0.37067	0.125372	0.515702	0.911567	0.583681	0.327316	0.442463	0.74351	0.500449	0.571232	0.679479	0.482838	0.58216	0.032905	0.472055	0.342055	0.304547	0.304547	0.342055	0.551639	0.602542	0.267125	0.406565	0.372293	0.23171	0.364198	0.342055	0.290075	0.342055	0.391894	0.266225	0.80551	0.274232	0.46192	0.521159	0.423157	0.149667	0.279928	0.276849	0.135974	0.22832	0.374251	0.313719	0.286501	0.209812	0.403945	0.492207	0.376113
24.5	0.481529	0.308984	0.451499	0.543255	0.792078	0.595418	0.413135	0.422279	0.986116	0.579509	0.684418	0.654191	0.41393	0.488726	0.100104	0.440582	0.355104	0.30426	0.30426	0.355104	0.544283	0.510731	0.196382	0.293783	0.254977	0.29572	0.444031	0.355104	0.377802	0.355104	0.354143	0.301216	0.712732	0.23228	0.543945	0.496338	0.452845	0.187542	0.338607	0.266654	0.149302	0.221041	0.305281	0.370318	0.260883	0.204925	0.356721	0.47927	0.34785
25	0.434159	0.375098	0.349501	0.457551	0.86376	0.563582	0.522928	0.417291	0.642148	0.56205	0.473922	0.654109	0.499403	0.538885	0.132309	0.404994	0.348006	0.245323	0.245323	0.348006	0.467311	0.572451	0.177709	0.405562	0.242583	0.257189	0.342019	0.348006	0.372944	0.348006	0.37008	0.278688	0.79573	0.232581	0.64008	0.546083	0.435117	0.200328	0.290391	0.300057	0.146388	0.285259	0.317207	0.349141	0.282015	0.24114	0.493281	0.464422	0.34727
25.5	0.392045	0.395415	0.286291	0.356528	0.864502	0.6151	0.322806	0.353455	0.684804	0.452267	0.602794	0.577467	0.463016	0.565532	0.000762	0.41617	0.318639	0.277738	0.277738	0.318639	0.518169	0.537162	0.224273	0.327488	0.286316	0.24947	0.474947	0.318639	0.311519	0.318639	0.388324	0.290419	0.86931	0.187086	0.546408	0.552451	0.419229	0.193113	0.315734	0.33263	0.172881	0.27499	0.296078	0.284046	0.303423	0.204752	0.443349	0.46095	0.373668
26	0.442625	0.363131	0.380895	0.596947	0.683838	0.577788	0.565357	0.392694	0.572475	0.560305	0.589324	0.611275	0.43069	0.542118	0.143337	0.409035	0.339802	0.302898	0.302898	0.339802	0.527628	0.484912	0.24131	0.28681	0.240282	0.300679	0.458875	0.339802	0.265947	0.339802	0.336734	0.18235	0.826824	0.26029	0.564526	0.54759	0.441268	0.193869	0.373529	0.33692	0.128709	0.287514	0.331324	0.368755	0.309721	0.245165	0.466803	0.49186	0.356966
26.5	0.470737	0.454587	0.555563	0.544413	0.800639	0.533301	0.44564	0.405616	0.690044	0.546398	0.563728	0.712335	0.459141	0.44372	0.008985	0.422743	0.315916	0.287902	0.287902	0.315916	0.54918	0.45912	0.352689	0.379481	0.286036	0.197475	0.399246	0.315916	0.478121	0.315916	0.405127	0.297538	0.786912	0.233704	0.482963	0.601	0.540109	0.173817	0.411924	0.361068	0.137335	0.17306	0.358885	0.364021	0.221566	0.207693	0.409914	0.507053	0.393724
27	0.417904	0.478834	0.618839	0.597538	0.912188	0.43994	0.493849	0.39384	0.606916	0.486912	0.547876	0.699958	0.488846	0.557794	0.02451	0.384678	0.323722	0.219722	0.219722	0.323722	0.50459	0.500233	0.245135	0.301248	0.210637	0.238669	0.437722	0.323722	0.295297	0.323722	0.358349	0.254296	0.780869	0.219838	0.636352	0.562892	0.476378	0.213874	0.341252	0.364266	0.125406	0.329818	0.383007	0.317695	0.238608	0.256979	0.479611	0.499891	0.306452
27.5	0.454833	0.257924	0.395362	0.418075	0.675054	0.515286	0.337135	0.373848	0.677145	0.417557	0.642197	0.743621	0.475323	0.452069	-0.08239	0.324245	0.334566	0.21528	0.21528	0.334566	0.485274	0.48458	0.294941	0.348107	0.173893	0.257854	0.34991	0.334566	0.231481	0.334566	0.356548	0.264212	0.780689	0.38417	0.354232	0.579225	0.415813	0.168382	0.372235	0.379537	0.117638	0.29079	0.38216	0.316724	0.276032	0.242051	0.409012	0.435944	0.359911
28	0.430649	0.302599	0.307538	0.568377	0.758682	0.40258	0.420592	0.32871	0.823798	0.566471	0.598684	0.824171	0.495013	0.44445	0.054415	0.325199	0.360874	0.18438	0.18438	0.360874	0.494325	0.496689	0.216726	0.385521	0.154698	0.232189	0.360976	0.360874	0.284341	0.360874	0.4149	0.236249	0.723382	0.25068	0.737063	0.495859	0.40586	0.218151	0.266228	0.363775	0.167753	0.201313	0.349639	0.337306	0.280676	0.198434	0.425631	0.489559	0.337159
28.5	0.404151	0.363483	0.282013	0.607228	0.862656	0.431589	0.31447	0.381439	0.610078	0.606658	0.434207	0.430898	0.457319	0.439862	-0.02111	0.332922	0.332238	0.192525	0.192525	0.332238	0.561153	0.48506	0.164198	0.303726	0.163317	0.267367	0.403975	0.332238	0.200391	0.332238	0.356023	0.212312	0.717981	0.310109	0.686648	0.529822	0.460148	0.148419	0.26323	0.33297	0.114065	0.192647	0.326676	0.318835	0.21535	0.216521	0.399191	0.433296	0.361195
29	0.433262	0.219688	0.30532	0.502802	1.09107	0.534477	0.484817	0.342375	0.608091	0.59228	0.466863	0.639552	0.504116	0.424555	-0.13644	0.332945	0.220204	0.197653	0.197653	0.220204	0.510231	0.466502	0.184286	0.229479	0.088288	0.06058	0.343996	0.220204	0.323638	0.220204	0.334098	0.247449	0.687122	0.148998	0.408722	0.506198	0.365198	0.151494	0.322436	0.311267	0.079136	0.221262	0.33771	0.277878	0.159387	0.204665	0.351104	0.499196	0.299035
29.5	0.484881	0.270281	0.11023	0.612148	0.795873	0.419269	0.437629	0.413068	0.479741	0.580951	0.414009	0.588766	0.528353	0.443725	0.121393	0.234239	0.25374	0.199056	0.199056	0.25374	0.490151	0.491231	0.134698	0.216312	0.271863	0.183224	0.401058	0.25374	0.23393	0.25374	0.274714	0.289145	0.743791	0.231453	0.331693	0.518694	0.394413	0.124894	0.287218	0.314049	0.111966	0.264214	0.346735	0.298294	0.265602	0.181473	0.459416	0.406771	0.306203
30	0.401097	0.322463	0.263121	0.390955	0.770165	0.426002	0.528478	0.370493	0.885062	0.579676	0.434478	0.539693	0.449515	0.296968	-0.07888	0.25451	0.270864	0.21681	0.21681	0.270864	0.411111	0.461857	0.151106	0.154908	0.175867	0.231524	0.261034	0.270864	0.230743	0.270864	0.332589	0.254439	0.678303	0.180946	0.593755	0.523451	0.403638	0.146814	0.273692	0.330712	0.121873	0.233419	0.335164	0.259871	0.19764	0.251697	0.440717	0.512175	0.328787
30.5	0.446788	0.317251	0.270728	0.605796	0.878499	0.445027	0.510705	0.420937	0.747953	0.622523	0.352363	0.694063	0.484453	0.354606	0.084948	0.262096	0.23228	0.173984	0.173984	0.23228	0.570796	0.403865	0.294892	0.330507	0.253766	0.115262	0.307472	0.23228	0.158169	0.23228	0.381458	0.133817	0.588631	0.229379	0.521322	0.446385	0.388047	0.140087	0.28945	0.275569	0.106023	0.190608	0.298177	0.355397	0.18536	0.149151	0.412549	0.375906	0.331232
31	0.349866	0.451251	0.091896	0.5399	0.71435	0.379445	0.399685	0.368262	0.808063	0.640204	0.400837	0.573523	0.44673	0.410801	0.112972	0.188525	0.22683	0.182833	0.182833	0.22683	0.442262	0.349021	0.213951	0.224573	0.205102	0.144712	0.305306	0.22683	0.191189	0.22683	0.279632	0.312159	0.644736	0.249297	0.549954	0.555703	0.317188	0.098293	0.248706	0.217114	0.075329	0.315762	0.3202	0.309493	0.201968	0.193198	0.454073	0.43486	0.284032
31.5	0.417495	0.258054	0.315785	0.420071	0.645241	0.467636	0.268126	0.442908	0.636984	0.525738	0.585961	0.62712	0.374833	0.365542	-0.04672	0.153933	0.224424	0.173525	0.173525	0.224424	0.457226	0.378308	0.158433	0.194449	0.268458	0.166094	0.396495	0.224424	0.151847	0.224424	0.28747	0.22168	0.710367	0.244745	0.387744	0.490893	0.398684	0.134474	0.261639	0.260147	0.118571	0.195194	0.288619	0.260081	0.193939	0.243738	0.428342	0.411459	0.320417
32	0.444816	0.172111	0.248009	0.503601	0.798865	0.517902	0.453075	0.358618	0.513904	0.482182	0.302546	0.530053	0.384747	0.329246	-0.00926	0.195262	0.177584	0.186	0.186	0.177584	0.508485	0.382961	0.190265	0.317946	0.269746	0.148777	0.357486	0.177584	0.242242	0.177584	0.234837	0.226806	0.557916	0.297484	0.644156	0.498357	0.400818	0.112417	0.284573	0.251984	0.133877	0.137533	0.306619	0.291402	0.203307	0.1453	0.426613	0.431082	0.314244
32.5	0.55965	0.196695	0.261333	0.53337	0.875613	0.59294	0.352479	0.321498	0.826523	0.542612	0.393612	0.446908	0.367268	0.260293	-0.08267	0.330992	0.213894	0.177108	0.177108	0.213894	0.447215	0.329086	0.232405	0.341322	0.200009	0.239042	0.371424	0.213894	0.342724	0.213894	0.236168	0.226841	0.561583	0.156708	0.55808	0.480416	0.359772	0.109254	0.224011	0.212751	0.134226	0.146123	0.271956	0.274708	0.186384	0.187964	0.419462	0.453614	0.294268
33	0.491396	0.375962	0.39579	0.497645	0.866751	0.468684	0.441579	0.19897	0.315428	0.594907	0.411253	0.489056	0.336507	0.30237	-0.03768	0.209636	0.187303	0.163111	0.163111	0.187303	0.477237	0.263343	0.179749	0.218111	0.129384	0.156991	0.327823	0.187303	0.178815	0.187303	0.347424	0.271321	0.631736	0.147612	0.524349	0.482366	0.36793	0.078555	0.23148	0.314763	0.103883	0.215364	0.297551	0.27978	0.178748	0.131279	0.389014	0.448923	0.279391
33.5	0.69132	0.403738	0.188271	0.489239	0.798613	0.374726	0.227641	0.203888	0.435496	0.746785	0.268598	0.600372	0.360581	0.27014	-0.06339	0.206926	0.183151	0.144355	0.144355	0.183151	0.424484	0.452991	0.136579	0.056003	0.209437	0.165023	0.325908	0.183151	0.260659	0.183151	0.33513	0.297999	0.606567	0.084681	0.37833	0.462991	0.359515	0.115492	0.243825	0.25616	0.098755	0.29822	0.298892	0.288614	0.1098	0.156463	0.367328	0.329846	0.281504
34	0.558459	0.329658	0.41581	0.653093	1.07602	0.505932	0.259212	0.301826	0.415598	0.499595	0.394708	0.57749	0.411437	0.282751	-0.02656	0.306683	0.161007	0.122786	0.122786	0.161007	0.36367	0.384147	0.139462	0.088617	0.062995	0.173584	0.412874	0.161007	0.07285	0.161007	0.354096	0.187319	0.585182	0.255905	0.744828	0.481408	0.281821	0.060819	0.243708	0.238104	0.017676	0.177506	0.334002	0.290221	0.148289	0.172905	0.325292	0.432688	0.236666
34.5	0.353029	0.387063	0.189017	0.646442	0.736105	0.454052	0.398543	0.231398	0.584832	0.635455	0.32629	0.396195	0.415325	0.287441	-0.03929	0.268822	0.136096	0.133452	0.133452	0.136096	0.39493	0.351836	0.181794	0.174187	0.08409	0.13973	0.243703	0.136096	0.110144	0.136096	0.351872	0.152956	0.652705	0.231879	0.446272	0.454292	0.299162	0.072271	0.179385	0.251719	0.052758	0.23138	0.338114	0.225634	0.22688	0.17455	0.391844	0.393574	0.270853
35	0.351312	0.306223	0.414871	0.544884	0.703441	0.424645	0.466358	0.249011	0.494539	0.506521	0.344219	0.602053	0.341247	0.24339	-0.03582	0.207097	0.168634	0.133505	0.133505	0.168634	0.410313	0.312898	0.117905	0.070932	0.12861	0.177349	0.284507	0.168634	0.200314	0.168634	0.245702	0.117578	0.572691	0.297104	0.466705	0.478978	0.31915	0.087868	0.285924	0.189167	0.123543	0.26225	0.302289	0.193	0.176899	0.166978	0.36391	0.424442	0.268162
35.5	0.440302	0.314543	0.251249	0.505949	0.740218	0.430468	0.478499	0.322412	0.475129	0.461224	0.240732	0.674054	0.256501	0.177925	0.020671	0.35055	0.181661	0.175625	0.175625	0.181661	0.358696	0.3699	0.191974	0.247319	0.211029	0.166439	0.464787	0.181661	0.25142	0.181661	0.320698	0.172216	0.585811	0.219964	0.318821	0.451657	0.319236	0.108319	0.235123	0.189091	0.023038	0.154935	0.213214	0.217348	0.158206	0.12189	0.393219	0.380897	0.264265
36	0.574641	0.243299	0.18116	0.54182	0.666361	0.466288	0.365515	0.294211	0.455854	0.560648	0.309182	0.474233	0.228708	0.206911	-0.00021	0.234775	0.151	0.1303	0.1303	0.151	0.435094	0.338565	0.114991	0.211434	0.126512	0.247406	0.37041	0.151	0.231724	0.151	0.282162	0.147165	0.708982	0.209426	0.480484	0.43536	0.384163	0.077885	0.201025	0.121534	0.121948	0.265455	0.236131	0.227112	0.147738	0.18104	0.32989	0.476925	0.246654
36.5	0.503349	0.24776	0.161905	0.436733	0.725574	0.401147	0.190151	0.287815	0.387457	0.287386	0.462149	0.591383	0.37365	0.274412	0.032539	0.262914	0.10378	0.174316	0.174316	0.10378	0.383268	0.294745	0.115725	0.127252	0.076896	0.197233	0.329901	0.10378	0.140273	0.10378	0.195968	0.083807	0.587348	0.189035	0.495671	0.429129	0.356185	0.092901	0.236827	0.205604	0.040676	0.278999	0.215356	0.224406	0.09587	0.123015	0.366897	0.365878	0.263893
37	0.502637	0.155025	0.479897	0.716071	0.688585	0.37548	0.281296	0.280167	0.597239	0.342213	0.284703	0.584992	0.404961	0.275956	0.005899	0.282744	0.125906	0.190915	0.190915	0.125906	0.364802	0.30204	0.148476	0.087384	0.158616	0.172735	0.252118	0.125906	0.109338	0.125906	0.209473	0.164857	0.559149	0.265351	0.293215	0.472473	0.407139	0.108362	0.25641	0.266277	0.017328	0.294507	0.252168	0.279357	0.172687	0.127428	0.462717	0.481136	0.322571
37.5	0.42603	0.251939	0.144046	0.541778	0.722325	0.398804	0.158877	0.273707	0.484354	0.288164	0.423136	0.478895	0.366587	0.27741	0.158379	0.261682	0.120133	0.145227	0.145227	0.120133	0.410112	0.354607	0.170019	0.11954	0.192534	0.244809	0.299251	0.120133	0.165795	0.120133	0.370359	0.168219	0.654852	0.221262	0.26666	0.474974	0.379548	0.045938	0.27093	0.190296	0.066277	0.264511	0.309837	0.233707	0.149981	0.187791	0.37118	0.400086	0.2946
38	0.423904	0.232186	0.29551	0.690889	0.73623	0.286913	0.313428	0.18311	0.660225	0.119909	0.5144	0.580362	0.33537	0.265063	0.017221	0.214157	0.1435	0.120486	0.120486	0.1435	0.465894	0.431996	0.090851	0.026114	0.254908	0.191003	0.308353	0.1435	0.319679	0.1435	0.250417	0.211541	0.691978	0.141245	0.307789	0.46186	0.350034	0.081049	0.326319	0.172278	0.10105	0.118679	0.205619	0.213206	0.118535	0.158192	0.375265	0.438811	0.260785
38.5	0.452673	0.323286	0.035865	0.692343	0.871807	0.290721	0.412614	0.179033	0.497372	0.245286	0.403903	0.385273	0.363159	0.261331	0.077018	0.200139	0.169747	0.140071	0.140071	0.169747	0.355486	0.39268	0.124322	0.076376	0.262174	0.17049	0.422274	0.169747	0.197288	0.169747	0.224103	0.218566	0.614424	0.27105	0.482009	0.417247	0.313173	0.035335	0.099951	0.193568	0.069501	0.127269	0.277091	0.225759	0.193466	0.103457	0.33751	0.425568	0.283368
39	0.553904	0.21516	-0.08917	0.694517	0.715373	0.316579	0.312223	0.274902	0.556624	0.1215	0.384327	0.356481	0.36987	0.30121	-0.00604	0.217642	0.111249	0.142397	0.142397	0.111249	0.412719	0.38029	0.028717	0.125009	0.09778	0.127243	0.287314	0.111249	0.062418	0.111249	0.166776	0.171316	0.55348	0.113937	0.473705	0.495686	0.437852	0.035691	0.247825	0.204062	0.030109	0.08067	0.221567	0.164132	0.176073	0.091299	0.347412	0.312176	0.240935
39.5	0.377443	0.135022	0.216112	0.733484	0.874334	0.383063	0.39211	0.319035	0.657176	0.172804	0.33705	0.404685	0.349542	0.254433	0.219814	0.265545	0.126256	0.128908	0.128908	0.126256	0.352602	0.310589	0.126877	0.135866	0.158611	0.24746	0.413868	0.126256	0.225872	0.126256	0.179373	0.253544	0.663182	0.044669	0.49021	0.47487	0.362763	0.064075	0.20255	0.204288	0.033061	0.137462	0.222772	0.197311	0.190161	0.137292	0.37546	0.444802	0.280675
40	0.316633	0.139885	-0.14243	0.65903	0.754961	0.22936	0.338741	0.272539	0.472158	0.170111	0.444659	0.272243	0.285314	0.264165	0.095443	0.323904	0.125499	0.109453	0.109453	0.125499	0.400071	0.365622	0.042467	0.185301	0.289344	0.133952	0.365945	0.125499	0.23107	0.125499	0.207096	0.206106	0.612332	0.223608	0.388227	0.442243	0.312746	0.072406	0.233594	0.184202	0.06484	0.094796	0.230724	0.224575	0.134003	0.118603	0.331931	0.373867	0.274293
40.5	0.448136	0.262898	-0.23859	0.626572	0.933014	0.33001	0.415236	0.277073	0.666524	0.248622	0.374463	0.259968	0.34512	0.237397	0.192826	0.209829	0.087713	0.196244	0.196244	0.087713	0.426547	0.38977	0.139299	0.115557	0.216436	0.081167	0.333436	0.087713	0.149632	0.087713	0.284324	0.265461	0.561473	0.086163	0.479513	0.413961	0.347641	0.092901	0.241708	0.206432	0.108237	0.152895	0.284149	0.235016	0.103386	0.101943	0.375149	0.351637	0.267582
[truncated: 46 more columns]

## Sheet: Figure 6D
Recovery at 40 s	wild type	Dyn1 KO	Dyn1xA OEx	Dyn1xA S851/857D OEx	Dyn1xA R846A OEx
median	-0.02357	0.7195	-0.01682	0.4631	0.2609
Lower 95% CI of median	-0.04461	0.6088	-0.05832	0.3339	0.2057
Upper 95% CI of median	-0.00482	0.767	0.01565	0.63	0.3311
each data point	-0.01601	0.867921	-0.01298	0.331039	0.639169
	-0.05287	0.424558	-0.06986	0.511825	0.406838
	0.13693	0.786965	-0.07972	0.33607	0.108143
	-0.00479	0.608827	-0.42295	0.714675	0.716944
	-0.30309	0.791634	0.147423	0.166424	1.01123
	0.04171	0.856675	0.112643	0.226174	0.281637
	-0.06107	0.793228	-0.21148	0.043723	0.464264
	0.090818	0.795919	-0.22758	0.274104	0.323889
	-0.02407	0.762164	-0.22436	0.672777	0.206734
	0.076789	0.191973	0.015624	0.828563	-0.12077
	-0.04241	0.65197	-0.04179	0.243196	0.639169
	-0.09053	0.546084	-0.05832	-0.38284	0.406838
	0.054793	0.720502	0.158764	0.074035	0.108143
	0.104009	0.867921	-0.35556	0.767878	0.716944
	0.026884	0.424558	-0.07711	1.18396	1.01123
	-0.04826	0.786965	-0.38017	0.099143	0.281637
	0.022341	0.608827	-0.06919	0.333856	0.464264
	-0.10142	0.791634	0.015662	1.2985	0.323889
	-0.01011	0.856675	-0.15828	0.306294	0.206734
	-0.34211	0.793228	-0.03759	0.300604	-0.12077
	-0.11243	0.795919	0.005382	0.861944	0.222236
	0.149561	0.762164	0.204894	0.700895	0.200929
	-0.05323	0.191973	-0.02106	0.217316	0.23248
	0.079624	0.65197	-0.24401	0.607411	0.101606
	-0.02357	0.546084	-0.19771	0.226094	0.002906
	-0.05563	0.720502	0.234271	0.052256	0.152002
	-0.04461	0.329006	0.067544	0.073217	0.015594
	-0.00404	0.629592	0.076219	0.373964	0.07575
	0.065922	0.260042	-0.31278	-0.07519	0.07575
	-0.02238	1.60515	0.055003	-0.1495	0.015594
	-0.00337	0.765854	-0.25283	0.973898	0.331069
	-0.02169	0.367903	-0.04579	1.7735	0.27764
	-0.00482	0.384368	-0.00366	2.06584	0.079537
	-0.0113	1.72313	0.015653	1.05333	0.012057
	-0.11592	0.579039	-0.09963	0.925587	-0.07689
	-0.07982	-0.00804	-0.02112	0.997171	0.067385
	-0.1217	0.412357	0.009467	0.832897	0.332048
	-0.17184	0.32539	0.026626	2.0316	0.015594
	-0.03256	0.337892	0.017846	1.68517	0.131329
	0.047884	1.14209	-0.10605	0.97253	0.015594
	0.029251	0.813807	0.027504	0.571806	0.124871
	-0.04998	0.653471	-0.00685	0.117997	0.081816
	-0.04834	0.57776	0.188701	0.097186	0.649288
	0.040486	0.606586	-0.07546	0.879185	0.089256
	0.033624	0.449519	0.07498	0.463133	0.455625
	-0.02717	0.791268	0.054244	1.49517	0.509211
	-0.03533	0.252467	0.141582	1.31015	0.393172
	0.070006	0.430747	-0.00629	0.860702	0.084969
	-0.04039	0.588378	-0.02261	0.629965	0.267522
	0.021475	0.771292	0.032462	-0.19592	0.250894
	0.120061	0.775842	0.122762	0.122357	0.030147
	0.043295	1.27091	0.151484	1.22199	0.123482
	-0.01755	0.317789	-0.02065	0.635099	0.256498
	0.047966	0.783752	-0.20832	0.407191	0.203526
	-0.19806	0.392686		0.135207	0.101968
	0.064269	0.508719		0.090098	0.140323
	-0.02339	0.798855		0.25899	0.417223
	0.0267	0.718542		0.164385	0.423267
	0.023095	0.729582		0.820382	0.249264
	-0.06652	0.755275		0.629169	0.221334
	0.010517	0.778361		0.783642	0.172458
	-0.04092	0.753656		0.955239	0.659031
	-0.05437	0.747461		1.14448	0.190068
	-0.13385	0.981299		0.439911	0.114917
	-0.08112	0.807697		0.523926	-0.24889
	-0.15316	0.711829		0.540333	0.02152
	-0.16292	0.429666		0.389688	0.250167
	-0.1105	0.2195		0.349683	0.295951
	-0.16516	0.808224		0.305953	0.337163
	-0.03986	1.04636		0.354146	0.209847
	-0.1034	0.802629		0.245898	0.82699
	-0.01639	1.04912		0.482443	0.669443
	-0.10312	0.766967		0.129406	0.285541
		1.05033		0.72273	0.442851
		1.09895		0.681701	0.265264
		0.696273		0.180137	0.299344
		0.829701		0.210834	0.386492
		0.845679		0.58426	0.113611
		0.867295		0.397497	0.391862
		0.493123			0.866896
		0.349901			0.680078
		0.307803			0.40657
		0.447342			0.399324
		0.553811			0.385537
		0.461556			0.359224
		0.212667			0.145441
		0.161389			-0.04858
		0.440565			0.024259
		0.401474			0.437147
		0.50678			0.628245
		0.787493			0.550828
		0.743277			0.486442
		0.858031			0.504506
		0.569636			0.516393
		0.937431			0.205737
		0.656094			0.419736
		0.698136
		0.789776

## Sheet: Figure 6E
time constant	wild type	Dyn1 KO	Dyn1xA OEx	Dyn1xA S851/857D OEx	Dyn1xA R846A OEx
median	10.49	68.65	13.61	36.95	22.14
Lower 95% CI of median	9.546	45.49	12.61	26.9	19.42
Upper 95% CI of median	11.32	81.28	14.59	57.84	25.92
each data point	16.24	143.2	25.68	30.5	41.77
	13.03	32.21	12.91	87.3	21.93
	21.49	94.58	16.16	27.11	15.63
	9.692	73.36	8.421	87.53	65.55
	13.73	290.3	20.27	13.28	168.5
	29.17	93.48	16.97	24.49	28.81
	21.92	77.89	12.67	29.48	20.88
	15.54	78.89	10.92	21.15	24.8
	7.355	87.62	14.07	36.95	39.45
	15.93	7.914	22.87	457	19.46
	16.97	62.9	14.72	50.04	37.83
	9.295	28.18	13.12	25.09	21.92
	10.5	103.4	10.09	18.63	15.61
	21.2	143.2	15.44	194.4	62.98
	9.685	32.21	15	33.64	159.1
	7.912	94.58	13.66	57.84	28.64
	10.3	73.36	10.03	23.54	20.71
	12.66	290.3	10.44	21.79	24.59
	18.82	93.48	20.55	225.8	39.13
	9.073	83.46	18.05	93.33	19.52
	15.15	78.89	11.89	29.51	37.82
	15.76	87.62	16.75	50.62	33.67
	23.79	7.914	17.51	14.47	41.13
	13.75	62.9	34.85	11.07	25.31
	16.08	28.18	14.5	4.702	23.17
	8.065	103.4	8.616	26.9	8.674
	20.09	22.22	17.54	9.338	23.87
	13.62	32.09	40.66	9.979	18.39
	15.34	26.49	25.3	294.6	15.32
	10.81	170.4	27.72	523.7	13.63
	12.45	28.36	10.32	642.8	13.64
	10.91	67.63	14	144.7	15.3
	9.785	45.02	17	64.01	34.02
	12.49	10.63	17.82	54.51	28.56
	17.03	4.977	24.14	9.973	13.95
	13.38	7.153	12.35	12.77	14.97
	12.66	31.28	12.93	130	13.61
	10.8	297.5	11.67	19.86	12.33
	13.76	69.67	14.7	58.32	22.14
	13.28	81.36	21.18	73.55	15.3
	18.8	49.65	13.92	7.314	14.6
	8.698	50.71	12.61	12.85	15.3
	11.68	19.41	10.2	308	19.28
	10.61	42.48	9.598	20.32	14.4
	16.55	14.8	14.12	11.95	79.01
	17.58	24.72	12.37	8.157	11.2
	9.039	40.01	13.25	43.99	41.52
	7.289	85.37	12.35	16.33	39.22
	7.841	54.98	15.49	243.7	27.67
	9.265	18.21	13.55	101	9.9
	8.179	97.53	13.84	153.2	16.28
	8.976	21.8	14.41	62.92	16.64
	10.03	31.96	17.02	68.18	9.219
	9.641	737.6	12.31	80.27	12.77
	10.49	100.9	14.74	46.96	17.54
	6.417	83.96	11.59	29.46	17.62
	8.346	207.2	17.17	47.91	12.36
	7.853	79.51	13.07	30.65	11.7
	7.206	128	13.19	14.06	28.32
	8.095	43.68	17.83	71.86	31.39
	7.884	547.7	15.32	5.799	19.96
	11.63	105.7	10.89	224.3	15.07
	13.43	45.84	19.56	94.78	18.48
	8.774	35.79	19.22	8.382	89.93
	7.735	20.66	18.74	11.19	18.85
	9.665	151.5	15.66	69.41	15.22
	9.014	70.37	12.06	52.97	6.754
	8.224	75.99	14.59		9.697
	10.79	796.3	16.67		19.49
	8.806	95.52	16.71		24
	8.083	156.8	11.33		30.28
	10.56	187.8	12.64		16.5
	12.6	248.4	9.87		69.11
	11.25	34.1	14.36		81.53
	11.52	17.99	10.93		19.42
	11.99	19.6	11.24		26.74
	6.475	30.94	8.116		20.22
	11.98	45.49	27.31		25.92
	7.35	37.51	17.7		22.34
	10.32	7.925	16.7		8.604
	8.946	9.634	9.873		22.73
	8.432	26.61	11.32		119.6
	11.32	24.11	10.53		51.36
	10.53	43.15	9.546		38.82
	9.546	183.2	7.133		30.8
	7.133	133.5	8.195		25.88
	8.195	149.1	7.001		30.06
	7.001	62.34	7.686		12.22
	7.686	215.9	7.686		8
	7.686	81.28	9.649		9.8
	9.649	61.25	9.501		28.29
	9.501	115.6	7.359		54.59
	7.359		8.821		32.97
	8.821		6.923		34.05
	6.923				38.82
					39.19
					28.49
